# Supplementary material for: Correlation between liver fibrosis in non-alcoholic fatty liver disease and insulin resistance indicators: a cross-sectional study from NHANES 2017–2020
Source: Front Endocrinol (Lausanne). 2025 Jan 31;16:1514093. doi: 10.3389/fendo.2025.1514093 (PMC11825334; doi:10.3389/fendo.2025.1514093)
Supplement: Supplementary file 1 [file DataSheet1.xlsx]

## Sheet: Sheet 1
SEQN	Sex	Age	Race	F	BMI	WC	HDL_mmol	TG_mmol	LDL_mmol	TC_mmol	ALT	AST	GGT	HbA1c	FBG_mmol	DM	Hypertension	TyG	TyG_WHtR	TyG_BMI	TyG_WC	TyG_GGT	METS_IR	HOMA_IR
109271	1	49	3	0	29.7	120.4	0.85	0.948	2.508	3.8	8	14	12	5.6	5.72	2	2	8.3724	5.52955	248.66	1008.04	100.469	48.161	4.31161
109274	1	68	5	0	30.2	109.6	0.75	1.502	1.267	2.72	19	20	16	5.7	8.55	1	1	9.23415	5.46176	278.871	1012.06	147.746	54.6103	5.1376
109290	2	68	4	0	28.1	92	1.03	1.152	2.715	4.27	19	18	30	8.4	5.88	1	1	8.59526	4.90549	241.527	790.764	257.858	43.7959	5.292
109300	2	54	5	0	29.6	84.8	1.63	0.565	3.284	5.17	32	24	74	5.4	5.72	2	2	7.8536	4.60253	232.467	665.986	581.167	39.6167	2.91593
109330	1	76	5	0	23.3	87.5	2.17	0.745	1.733	4.24	26	31	37	5.6	6.05	2	1	8.18786	4.40885	190.777	716.437	302.951	29.7058	2.04893
109340	1	44	5	1	46.2	133.8	1.24	2.269	3.077	5.35	70	44	42	5.8	6.11	2	2	9.31064	7.20511	430.151	1245.76	391.047	72.1145	15.3945
109371	1	62	5	1	29.3	101.7	1.55	1.919	3.439	5.87	25	24	41	5.8	5.66	2	1	9.06762	5.33667	265.681	922.177	371.773	42.3952	2.53568
109377	1	41	3	0	29.4	103.5	0.72	1.502	2.974	4.4	32	22	70	5.4	5.55	2	2	8.80237	5.24192	258.79	911.046	616.166	51.2452	3.39413
109382	2	70	1	1	35.8	114.1	1.27	1.106	2.638	4.42	20	20	25	6.5	7.16	1	1	8.75163	6.23711	313.308	998.561	218.791	54.0422	9.86171
109394	2	29	4	0	31.7	102	1.22	0.982	3	4.65	10	17	33	6	5.38	2	2	8.34747	5.22357	264.615	851.442	275.467	46.4231	2.47958
109415	2	61	4	0	42.8	129.8	1.11	1.716	4.37	6.26	36	27	43	7	7.22	2	1	9.19827	7.29789	393.686	1193.94	395.526	68.5153	10.2331
109457	1	76	3	0	32.7	119.9	2.33	0.677	3.233	5.87	17	12	21	5.6	6.33	2	1	8.1374	5.6041	266.093	975.674	170.885	41.1526	3.04403
109472	1	34	1	0	35.7	115.9	0.62	4.448	3.698	6.36	64	33	40	5.7	5.88	2	2	9.94664	6.77728	355.095	1152.82	397.866	71.9703	9.34528
109496	1	50	3	0	38.5	132.9	1.45	0.598	2.069	3.8	32	25	40	5.1	6	2	2	7.95928	5.83446	306.432	1057.79	318.371	53.51	8.96
109513	2	48	3	1	46	140	1.03	0.994	2.638	4.14	14	14	13	7.2	6.27	1	2	8.51158	7.2439	391.533	1191.62	110.651	71.6944	142.817
109552	1	74	3	0	34	115	0.91	3.387	4.551	7.01	39	31	37	7.7	9.66	1	1	10.1697	6.82729	345.769	1169.51	376.279	61.9102	9.79309
109558	1	57	3	0	29.1	97.9	0.78	3.421	1.112	3.47	22	21	24	11.7	22.2	1	1	11.0121	6.1185	320.451	1078.08	264.289	59.9402	9.0576
109568	2	32	4	0	43.6	116	1.32	1.118	2.431	4.27	16	14	25	5.1	5.88	2	1	8.56541	6.16752	373.452	993.588	214.135	63.6485	7.39835
109612	1	75	4	0	29.8	109.6	0.88	1.253	2.87	4.32	10	14	26	8.3	11.4	1	1	9.33939	5.77	278.314	1023.6	242.824	52.8651	5.31493
109617	1	64	1	0	25.6	94.3	1.6	1.106	5.094	7.21	19	18	34	5.7	5.83	2	1	8.54578	5.03982	218.772	805.867	290.557	35.543	5.304
109630	2	56	3	0	35.7	118	1.09	1.456	3.905	5.66	24	20	14	5.4	6.16	2	2	8.8762	6.46937	316.88	1047.39	124.267	55.9787	4.17511
109645	2	62	2	0	29.9	99.8	1.71	0.892	2.25	4.37	12	16	21	5.6	5.05	2	1	8.18716	5.20101	244.796	817.079	171.93	39.7119	2.02449
109685	1	38	5	0	23	86.9	1.14	0.813	2.302	3.8	22	21	13	5.7	6.33	2	2	8.31972	4.33443	191.353	722.983	108.156	34.6671	3.05528
109691	2	26	5	0	30.6	99.8	1.45	0.869	1.552	3.39	9	14	15	5.3	4.72	2	1	8.09331	4.82793	247.655	807.712	121.4	41.8814	3.24107
109728	2	34	3	0	59.1	154.9	1.14	1.106	2.793	4.45	17	18	30	5.1	5.5	2	2	8.48694	8.05531	501.578	1314.63	254.608	88.8698	3.29267
109742	1	80	3	0	27.6	104.8	0.62	2.777	1.552	3.44	6	13	23	7.5	7.66	1	1	9.73944	6.71951	268.808	1020.69	224.007	54.3451	3.37721
109815	2	52	4	0	38.2	118.7	1.5	0.745	2.534	4.37	13	17	16	5.9	5.66	2	1	8.12148	6.08598	310.241	964.02	129.944	52.6691	3.54693
109841	2	54	3	1	39.5	120.5	1.09	1.558	2.017	3.83	19	20	17	9	10.2	1	1	9.44359	7.05488	373.022	1137.95	160.541	65.7607	37.7627
109864	2	75	3	0	26.2	84.3	2.15	0.756	4.293	6.78	16	18	12	5.5	5.66	2	2	8.13652	4.30306	213.177	685.908	97.6382	33.2158	1.88918
109918	1	66	1	0	32.3	104.5	1.19	2.732	3.31	5.74	32	22	31	6.4	6.22	2	1	9.51429	6.09965	307.312	994.243	294.943	51.8349	4.44799
109979	2	31	5	0	27.1	98.6	0.91	1.073	2.224	3.62	13	13	24	5.5	5.44	2	2	8.4457	5.23081	228.878	832.746	202.697	43.2439	4.60587
109999	1	47	3	1	55.3	151.9	1.09	2.055	1.655	3.67	25	18	25	7.6	12.7	1	1	9.94458	8.7978	549.935	1510.58	248.615	95.5995	16.3971
110029	1	42	1	0	31.9	106.9	1.01	1.795	2.172	4.01	88	37	55	5.5	5.72	2	2	9.01049	5.45734	287.435	963.221	495.577	51.3726	2.5346
110043	1	37	4	0	28.9	99.2	1.06	0.485	3.388	4.68	17	20	12	5.9	4.94	2	2	7.55669	4.16458	218.388	749.624	90.6803	42.0099	1.1856
110057	1	69	4	1	38.4	129.7	0.83	1.174	2.25	3.62	66	27	52	8.5	11.1	1	2	9.24956	6.68711	355.183	1199.67	480.977	68.9455	7.4148
110137	1	52	2	0	24.5	92.5	1.32	0.779	1.888	3.57	17	17	23	5.3	5.88	2	2	8.2044	4.41482	201.008	758.907	188.701	35.1337	2.03056
110139	1	41	2	0	36.3	123.9	1.09	1.039	3.388	4.94	22	15	53	6.5	6.66	2	1	8.61613	6.25023	312.766	1067.54	456.655	56.3791	5.02608
110147	2	60	1	1	37.3	102.2	1.53	1.389	2.379	4.55	37	56	64	5.4	5.83	2	2	8.773	6.00536	327.233	896.6	561.472	53.131	9.44719
110151	2	63	5	0	32.8	110	1.19	1.423	2.793	4.63	24	19	20	8.2	9.88	1	1	9.32492	6.43905	305.857	1025.74	186.498	52.9265	6.28368
110168	2	54	4	0	31.1	95.1	1.16	1.581	4.81	6.7	24	20	43	6.6	6.16	2	1	8.95803	5.47851	278.595	851.908	385.195	48.1341	10.7321
110169	1	30	3	0	34.7	105.9	1.16	4.313	3.155	6.28	36	23	46	5.1	5.94	2	2	9.9251	6.11442	344.401	1051.07	456.555	58.2509	3.97584
110178	2	57	3	0	25.4	89.5	1.06	1.863	3.129	5.04	29	18	24	5.4	5.94	2	1	9.08563	5.08863	230.775	813.164	218.055	40.6114	1.59192
110180	1	80	3	0	23.4	98.6	1.27	0.723	1.681	3.28	22	22	24	5.2	6.77	2	1	8.26976	4.43151	193.512	815.398	198.474	34.4529	2.49738
110185	2	80	3	0	30	118.3	1.37	0.768	1.914	3.65	18	19	10	8.7	9.16	1	1	8.63231	6.31151	258.969	1021.2	86.3231	45.2343	2.51188
110188	2	63	4	0	28.3	99.5	1.58	0.756	4.991	6.9	19	19	75	6.5	7.05	2	2	8.35573	5.16395	236.467	831.395	626.68	39.7316	3.4122
110208	2	57	5	0	37.9	124.2	1.32	2.021	3.336	5.59	23	19	18	5.6	5.22	2	2	9.03753	6.53734	342.523	1122.46	162.676	56.9235	3.61688
110289	1	36	5	0	34.8	110	1.06	1.366	3.698	5.38	21	20	30	5.2	6	2	1	8.78477	5.32998	305.71	966.325	263.543	54.5402	6.00267
110318	1	61	4	0	27.2	96.7	1.4	0.553	2.689	4.34	28	24	29	5.9	5.61	2	2	7.81379	4.25447	212.535	755.594	226.6	37.6768	1.77027
110319	2	34	1	0	32.1	101.4	1.24	0.644	2.25	3.78	23	19	27	5.4	5.05	2	2	7.86076	4.79015	252.331	797.081	212.241	45.4108	2.53173
110352	1	18	4	1	48.7	143.2	0.98	0.824	1.81	3.18	19	11	30	6.2	9.1	2	2	8.69718	6.74302	423.553	1245.44	260.915	80.2471	53.0712
110359	2	65	4	0	36.1	120.6	1.06	2.981	2.638	5.07	26	31	41	5.8	7.22	1	1	9.75034	7.13093	351.987	1175.89	399.764	60.8686	9.25444
110378	2	44	1	0	49.1	135.2	1.22	1.106	2.845	4.58	12	13	11	5.3	5.72	2	2	8.52655	7.27771	418.654	1152.79	93.792	72.9079	3.99637
110400	1	44	2	0	37.2	115	0.96	1.389	3.698	5.3	44	28	33	5.4	6.05	2	2	8.81039	5.65399	327.746	1013.19	290.743	60.0806	4.20811
110410	2	65	4	0	31.5	106.2	0.75	2.247	1.758	3.54	13	15	25	11.6	14.2	1	1	10.1453	6.87578	319.578	1077.43	253.633	61.4292	5.44649
110425	2	31	5	0	27.4	93.9	0.91	2.958	2.379	4.63	14	14	18	6.8	6.61	2	2	9.65432	5.61673	264.528	906.541	173.778	47.8941	4.43311
110453	2	69	2	0	31.1	99.6	1.27	0.982	2.172	3.88	18	19	26	6.2	6.72	2	1	8.56855	5.57796	266.482	853.428	222.782	46.317	3.45557
110474	2	56	4	0	33.8	113.6	1.4	1.129	2.586	4.5	21	18	29	5.3	5.27	2	2	8.4659	5.86776	286.147	961.726	245.511	48.0428	2.97228
110527	2	39	4	0	38	115.7	1.34	0.926	2.198	3.96	13	15	27	5	4.72	2	2	8.15622	5.75061	309.936	943.675	220.218	53.1778	2.90542
110531	2	68	4	1	36.9	123.3	0.78	1.31	1.81	3.18	11	12	21	10.1	6.72	1	1	8.85623	6.66244	326.795	1091.97	185.981	63.7986	10.7938
110532	2	57	3	1	37.3	121.8	1.45	1.14	3.491	5.46	20	18	16	7.5	10.3	1	1	9.14233	7.20735	341.009	1113.54	146.277	57.0326	3.68511
110545	1	37	3	0	42.9	140.2	0.91	1.14	4.5	5.92	32	25	24	5.4	6.05	2	1	8.61332	7.04955	369.511	1207.59	206.72	69.5647	9.88704
110546	1	40	5	0	27.7	103.6	1.06	1.558	3.207	4.99	29	21	17	5.5	5.77	2	2	8.8785	5.32607	245.934	919.812	150.934	43.6093	7.15736
110572	2	39	2	0	37.6	109.8	1.42	0.723	2.56	4.32	19	22	28	5.2	5.72	2	2	8.10046	5.55547	304.577	889.431	226.813	52.5289	3.11931
110575	1	80	5	1	32.5	111.1	1.47	0.361	1.603	3.23	14	14	58	6	6.22	2	1	7.49109	4.62624	243.46	832.26	434.483	44.5748	1.86324
110576	2	37	3	0	29.7	101.5	1.42	1.716	2.25	4.45	17	19	12	4.7	5.16	2	2	8.86333	5.60866	263.241	899.628	106.36	43.157	2.86208
110581	2	40	3	0	38.8	116.9	0.8	1.931	3.233	4.91	18	16	40	5.3	5.5	2	2	9.04364	6.56239	350.893	1057.2	361.745	66.785	4.13844
110614	1	44	1	0	27.8	98.1	0.88	0.666	2.767	3.96	57	25	22	5	5.66	2	2	8.00936	4.49239	222.66	785.719	176.206	43.928	2.60108
110626	2	33	1	0	35.7	105.6	0.59	2.337	3	4.65	28	14	26	5.7	7.11	2	2	9.4916	6.35179	338.85	1002.31	246.782	69.8827	21.9083
110639	1	52	3	0	32.6	107.8	1.22	0.994	2.379	4.06	60	33	51	5.4	5.55	2	2	8.38936	5.28564	273.493	904.373	427.857	47.9495	3.63093
110640	2	59	3	0	32.2	118.5	1.5	1.287	3.517	5.61	14	15	34	5.9	5.83	2	2	8.69701	6.34213	280.044	1030.6	295.698	45.8423	2.99792
110651	1	63	4	0	26.1	97.5	1.27	1.456	3.931	5.87	34	20	31	6.5	7.05	2	2	9.01085	4.64109	235.183	878.558	279.336	39.8897	5.68387
110655	1	39	3	0	41.3	136.5	0.98	3.048	2.276	4.65	20	15	32	5.8	5.94	2	1	9.5781	7.50523	395.576	1307.41	306.499	70.1894	7.36824
110750	1	52	2	0	31.5	102.4	1.34	0.892	3.982	5.74	23	20	27	5.9	5.83	2	1	8.33026	4.98259	262.403	853.019	224.917	45.1737	5.91032
110751	2	69	3	0	41.4	127.1	1.22	1.264	2.25	4.03	17	14	16	6	6.66	2	1	8.81284	7.0536	364.852	1120.11	141.005	63.0507	7.0744
110753	1	36	2	0	29.4	92.7	0.28	1.829	6.025	7.14	25	24	8	5.7	5.33	2	2	8.9588	4.99087	263.389	830.481	71.6704	71.962	1.17497
110778	1	80	3	0	36.9	127.5	0.91	1.231	2.25	3.72	13	18	18	6.8	7.49	1	2	8.90348	6.63856	328.538	1135.19	160.263	61.6241	4.26098
110781	1	62	3	0	35.3	111.5	1.06	3.748	3.362	6.13	20	19	23	5.7	5.83	2	1	9.76595	6.86139	344.738	1088.9	224.617	59.8407	3.11452
110796	2	50	1	0	33.1	100.6	0.93	2.54	2.689	4.78	28	23	32	5.9	5.72	2	2	9.35768	6.32225	309.739	941.383	299.446	56.031	5.99456
110806	2	53	3	0	37.6	116	0.83	3.602	4.344	6.83	13	14	22	6	6.27	2	2	9.79943	7.78052	368.459	1136.73	215.587	68.3576	3.50563
110813	1	66	4	0	34.7	116	1.34	0.96	2.586	4.37	11	16	27	6.3	5.94	2	1	8.42233	5.79816	292.255	976.991	227.403	50.0616	9.50664
110821	2	79	3	1	31.9	108.7	1.22	1.197	2.508	4.27	18	31	147	6.1	5.66	1	2	8.59526	5.90585	274.189	934.305	1263.5	47.5298	122.03
110848	1	19	1	0	28.1	102.2	1.27	1.4	3.672	5.59	69	44	27	5.3	5.44	2	1	8.7121	5.21603	244.81	890.377	235.227	41.6488	7.58457
110889	2	71	4	0	29.8	110.7	0.98	0.982	2.819	4.24	13	13	16	10	7.05	1	1	8.61695	6.07964	256.785	953.896	137.871	47.7762	11.0669
110935	1	61	2	0	37.5	118.3	1.14	1.389	2.715	4.5	36	22	31	6	6.16	2	1	8.82857	6.66935	331.071	1044.42	273.686	57.9075	6.74588
110944	1	73	3	0	34	122.5	1.06	1.185	2.845	4.45	30	27	25	6.2	6.05	2	2	8.65216	6.15499	294.173	1059.89	216.304	52.8979	4.82118
110950	1	57	3	0	32.8	115.9	1.29	1.332	2.069	3.98	31	28	81	6	5.61	2	2	8.69266	5.79344	285.119	1007.48	704.105	48.364	4.09405
111012	2	65	5	1	25.8	91.7	2.04	2.089	1.784	4.78	42	52	169	8.1	10.5	1	1	9.76896	5.70945	252.039	895.813	1650.95	37.3957	16.3333
111021	1	69	1	0	27	96.7	1.4	0.903	2.198	4.01	39	25	81	6.9	6.72	1	1	8.48467	4.70992	229.086	820.468	687.258	39.0859	3.06731
111032	2	47	3	1	44	130.3	1.22	1.389	3.595	5.46	30	29	20	5.2	5.55	2	1	8.72421	6.99547	383.865	1136.76	174.484	66.0278	7.03247
111046	2	50	4	0	43.3	128.3	1.16	0.813	2.638	4.16	12	11	22	6	6.72	2	2	8.37931	6.33509	362.824	1075.07	184.345	65.3982	6.41536
111050	1	46	5	0	27.6	95.6	1.16	2.743	3.439	5.87	40	29	22	5.7	5.94	2	2	9.47274	5.39044	261.448	905.594	208.4	44.4067	4.35072
111058	2	32	1	1	41.6	121.9	1.29	0.745	2.302	3.93	68	27	47	5.5	6.16	2	2	8.20604	6.56806	341.371	1000.32	385.684	60.2193	8.43783
111130	1	34	3	0	32.5	112.7	1.14	0.835	4.008	5.53	16	19	16	5.2	5.66	2	2	8.23589	5.29786	267.666	928.185	131.774	48.3321	1.14709
111136	1	80	3	0	22.3	95.5	1.99	0.429	2.121	4.32	12	17	22	5.3	6.05	2	2	7.63579	4.21026	170.278	729.218	167.987	28.4675	1.17773
111163	1	22	3	0	30.1	108.3	0.83	1.66	1.629	3.21	17	17	33	5.3	5.44	2	2	8.88225	5.54118	267.356	961.948	293.114	50.7008	3.24224
111164	1	64	1	0	29.9	107.1	1.71	0.926	3.776	5.9	35	27	84	5.3	5.66	2	2	8.33854	5.01436	249.322	893.058	700.438	40.3647	1.96968
111175	2	46	2	0	29.1	86.2	1.37	1.152	4.163	6.05	19	14	20	6.5	8.38	1	2	8.94911	5.00592	260.419	771.413	178.982	43.987	4.71515
111192	1	54	5	0	26.2	93.7	0.78	4.008	3.801	6.41	37	18	75	7.4	5.88	2	2	9.84241	5.44412	257.871	922.234	738.181	48.8409	2.93739
111194	2	63	1	0	28.8	94.7	1.11	1.75	3.077	4.99	18	21	18	5.5	5.94	2	2	9.02311	5.66261	259.865	854.488	162.416	45.2597	4.3692
111207	1	77	1	0	30	101.1	0.78	1.818	3.181	4.78	64	39	44	5.7	6.94	1	1	9.21657	5.83832	276.497	931.795	405.529	53.0865	3.34971
111216	1	76	4	0	27.1	104.2	1.16	0.903	1.577	3.15	23	32	42	6.4	9.16	1	1	8.79482	5.24869	238.34	916.421	369.383	42.8296	6.17588
111221	1	80	3	0	28.3	115	1.29	1.332	1.888	3.8	23	22	35	5.6	5.88	2	2	8.74098	5.49597	247.37	1005.21	305.934	41.9513	4.68309
111233	1	32	5	0	32.6	108.5	1.09	1.614	2.612	4.45	23	21	20	5.6	5.5	2	1	8.86482	5.43715	288.993	961.833	177.296	50.8658	3.58356
111242	1	20	4	0	20.4	69.6	1.5	0.824	1.94	3.83	8	17	15	5.4	5.5	2	2	8.19243	3.29401	167.126	570.193	122.886	28.1455	0.804222
111294	1	47	2	0	29.9	100.3	0.96	2.01	3.465	5.35	38	23	41	5.5	6.44	2	2	9.24223	5.67317	276.343	926.995	378.931	49.8164	2.67618
111318	2	58	1	1	42.8	129	1.19	1.264	3.051	4.81	20	26	26	7.6	6.38	1	1	8.77028	7.73849	375.368	1131.37	228.027	65.2268	6.39134
111333	2	73	3	0	29.2	100.2	1.06	1.626	3.207	5.02	7	11	20	5.7	6.72	2	2	9.07246	5.7354	264.916	909.06	181.449	46.831	4.51883
111343	2	67	4	0	34.3	108.2	2.02	1.027	2.431	4.91	9	11	8	6.1	6.44	1	1	8.5713	5.97176	293.996	927.415	68.5704	45.487	1.73737
111377	1	51	2	0	53.4	149	0.93	1.31	4.034	5.56	21	19	33	5.6	5.5	2	1	8.65556	7.68123	462.207	1289.68	285.634	85.6749	6.688
111380	1	67	3	1	48.8	155	0.88	1.773	3.051	4.73	40	36	130	6.4	6.44	1	1	9.11669	7.83742	444.894	1413.09	1185.17	82.5278	9.69148
111397	2	29	2	0	39.2	116	1.22	1.31	2.948	4.76	19	19	20	5.8	6.77	2	1	8.86446	6.51634	347.487	1028.28	177.289	59.9289	8.40082
111405	1	44	1	1	35.8	112.8	1.24	1.242	3.698	5.51	17	16	18	5.8	6	2	2	8.68946	5.90465	311.083	980.172	156.41	53.5159	3.24533
111411	2	50	1	0	26.7	92.4	1.22	1.942	5.017	7.11	24	15	58	11.9	17	2	1	10.1779	5.97485	271.751	940.441	590.32	46.2163	6.92844
111434	2	66	2	1	42	123	1.32	1.129	3.336	5.17	16	16	60	5.6	6.44	2	2	8.66561	7.28551	363.956	1065.87	519.937	62.0108	6.62604
111441	1	64	5	0	26.1	98.6	0.85	1.118	3.336	4.71	20	26	18	5.8	5.61	2	1	8.51709	4.76339	222.296	839.785	153.308	42.6012	3.50812
111444	2	68	3	0	49.6	143	1.01	2.506	2.87	5.02	15	15	27	5.9	6.16	2	1	9.41906	8.1533	467.185	1346.93	254.315	82.5298	7.94503
111456	1	35	3	0	30.4	107	0.98	1.174	3.077	4.6	28	20	22	5.4	5.88	2	2	8.61468	5.37789	261.886	921.771	189.523	48.1018	4.92875
111493	2	74	3	0	38.5	113.2	1.4	1.276	2.896	4.89	13	18	16	5.5	5.61	2	2	8.64936	5.93758	333	979.108	138.39	55.5214	4.80964
111494	1	58	3	0	41	140.2	0.78	2.134	2.379	4.14	60	41	44	10.7	17.3	1	1	10.2884	8.18169	421.824	1442.43	452.689	80.7448	41.6123
111500	2	53	3	0	28	106.7	1.55	1.795	3.207	5.59	19	16	14	5.9	5.61	2	1	8.99088	5.66309	251.745	959.327	125.872	40.2723	3.2912
111523	2	59	1	1	39.8	124.1	0.98	1.423	2.327	3.96	24	29	19	7.7	9.27	1	2	9.26113	7.97022	368.593	1149.31	175.961	67.0837	4.88632
111550	2	76	3	1	30.5	104.5	1.14	2.269	2.198	4.37	28	20	26	6	5.72	2	2	9.24489	6.20482	281.969	966.091	240.367	48.4301	4.89124
111551	2	39	1	0	28	92.5	1.29	0.711	2.302	3.93	17	14	23	5.1	5.55	2	2	8.05516	4.79474	225.544	745.102	185.269	39.8823	4.4696
111556	2	52	4	1	49	142.3	1.32	0.474	3.595	5.12	13	14	22	6.3	6.77	2	1	7.84854	6.8142	384.579	1116.85	172.668	70.4873	2.27472
111561	2	28	5	0	32.8	104	1.27	1.569	2.586	4.58	10	11	13	5.2	5.88	2	2	8.90477	5.62292	292.076	926.096	115.762	49.3943	1.93125
111589	2	33	1	0	37.1	115.6	1.29	0.587	1.94	3.49	27	22	22	5.3	5.27	2	2	7.81197	5.67965	289.824	903.064	171.863	52.0548	4.47833
111625	1	80	5	0	26.9	104.8	1.29	0.971	4.5	6.23	11	15	20	5.2	5.61	2	2	8.37632	5.03636	225.323	877.838	167.526	38.9399	2.32628
111632	1	50	5	0	31.9	111.6	1.27	0.44	2.638	4.11	17	20	12	5.4	5.33	1	2	7.53476	4.76149	240.359	840.88	90.4172	44.6097	1.04468
111645	2	49	3	0	38	119.7	1.11	1.242	2.87	4.55	14	14	28	5.9	6.88	2	1	8.82761	6.41181	335.449	1056.67	247.173	59.412	6.41522
111663	2	68	1	0	34.3	115.9	1.45	3.048	1.552	4.4	32	29	84	5.9	5.44	2	1	9.49024	7.04174	325.515	1099.92	797.18	52.3546	6.87616
111669	1	45	4	0	38.1	121.2	0.83	1.727	4.163	5.79	41	23	67	6	5.83	2	2	8.99125	6.0107	342.567	1089.74	602.414	64.7992	5.25996
111710	2	22	4	0	22.2	67.8	1.58	0.429	1.733	3.52	15	17	14	5.4	4.55	2	2	7.35116	3.22595	163.196	498.409	102.916	28.6663	1.67238
111728	1	80	3	0	30.2	111.7	0.88	0.914	2.638	3.93	10	15	28	5.2	5.16	2	1	8.2339	5.49091	248.664	919.727	230.549	47.8496	0.848533
111734	1	45	1	1	32.5	106.9	1.03	1.694	1.371	3.18	19	13	19	11.4	13	1	2	9.77707	6.1553	317.755	1045.17	185.764	56.6475	154.394
111736	2	54	2	0	29.4	88.2	1.32	0.847	2.948	4.65	33	31	30	6.2	5.61	2	1	8.23946	4.70674	242.24	726.72	247.184	42.0533	5.24099
111751	2	55	3	0	38.6	116.6	1.5	0.768	3.207	5.07	14	15	23	5.3	5.38	2	1	8.10107	6.00499	312.701	944.585	186.325	52.9346	3.19213
111752	1	54	2	1	44.3	136.7	1.11	2.089	2.974	5.04	13	16	20	5.5	5.66	2	1	9.15218	7.43819	405.442	1251.1	183.044	70.24	9.56666
111754	2	66	1	0	26.6	92.5	2.07	0.994	1.888	4.42	31	20	153	6.7	7.27	1	2	8.65939	5.128	230.34	800.993	1324.89	35.5591	2.27793
111765	1	30	2	0	43.5	136.7	0.93	2.224	3.103	5.04	25	27	23	6.1	5.72	2	2	9.22479	7.16901	401.278	1261.03	212.17	72.8205	9.52825
111794	1	35	1	0	37.5	110.5	1.19	0.666	3.258	4.76	51	40	30	5.5	5.77	2	2	8.02878	5.24338	301.079	887.18	240.863	54.7248	4.47496
111797	1	61	3	1	25.6	96.8	1.03	2.224	4.112	6.15	56	38	169	5.8	7.6	1	1	9.51004	5.40876	243.457	920.572	1607.2	42.7133	5.14436
111798	2	80	3	1	29.4	106.2	1.4	1.942	1.991	4.27	15	19	49	6.2	6.49	2	1	9.21652	5.75085	270.966	978.795	451.61	44.2686	3.85073
111829	2	61	2	1	49.6	133.8	1.24	1.31	2.069	3.9	36	19	241	10.5	9.33	1	1	9.18441	7.96935	455.547	1228.87	2213.44	78.3319	11.196
111866	1	77	3	0	25.9	94.3	2.09	0.802	2.121	4.58	12	15	18	5.4	6.33	2	2	8.30573	4.72965	215.118	783.23	149.503	33.5973	1.40104
111875	2	56	5	0	28	96.8	1.45	1.005	3.698	5.61	46	35	60	5.3	6.11	2	2	8.49597	5.08602	237.887	822.41	509.758	39.8806	2.61236
111876	1	54	5	0	42.8	132.4	1.16	0.892	2.819	4.4	38	28	27	5.7	5.83	2	2	8.33026	6.73749	356.535	1102.93	224.917	63.7102	5.25218
111895	1	66	3	0	32.8	115.3	1.24	0.655	3	4.55	20	17	15	5.6	5.88	2	2	8.03073	5.3928	263.408	925.944	120.461	47.4344	5.09861
111896	1	65	4	0	27.3	97	1.14	0.937	2.638	4.22	42	30	27	7.9	8.99	1	2	8.81329	5.18429	240.603	854.889	237.959	43.3489	11.727
111923	2	40	4	1	60.4	145.4	1.47	0.869	2.146	4.01	31	19	38	6.7	8.38	1	1	8.66794	7.84268	523.543	1260.32	329.382	88.7021	14.3577
111991	2	44	3	1	47	144.3	1.06	2.202	3.077	5.15	35	29	26	6.6	6.72	2	1	9.37564	7.73089	440.655	1352.91	243.767	76.9493	10.2443
111999	1	47	3	1	47.7	149	0.85	1.897	1.215	2.95	29	18	29	5.3	5.83	2	1	9.08478	7.42937	433.344	1353.63	263.459	80.9649	11.375
112005	1	77	3	0	36.4	129.9	0.88	3.15	2.405	4.73	23	17	27	7.9	10.5	1	1	10.1798	7.75576	370.545	1322.36	274.855	66.9675	6.64067
112041	1	30	2	0	38.9	123.9	0.85	1.231	2.896	4.32	18	19	26	5.3	5.5	2	2	8.59332	5.90523	334.28	1064.71	223.426	63.7134	1.86511
112050	2	61	3	0	35.4	120.2	1.34	1.761	3.388	5.53	19	12	24	5.9	5.44	2	2	8.94168	6.50205	316.535	1074.79	214.6	52.5335	4.18759
112071	2	57	1	0	32.1	104.8	1.34	0.802	3.827	5.53	24	18	30	7.1	10.2	1	2	8.77902	6.00549	281.807	920.041	263.371	49.3935	11.8547
112079	2	70	5	0	24.8	85.8	1.55	1.694	2.405	4.73	38	31	45	7	8.38	1	1	9.33477	4.94702	231.502	800.923	420.065	37.0314	4.06709
112084	1	74	3	1	31.2	119.2	1.06	2.326	2.172	4.29	23	27	45	8	8.22	1	2	9.63194	6.12661	300.517	1148.13	433.437	52.2463	5.23157
112089	2	54	3	0	27.2	97.5	1.84	0.373	3.077	5.09	14	17	13	5.8	5.72	2	2	7.43809	4.49327	202.316	725.214	96.6952	34.9451	1.56855
112108	2	53	4	0	56.9	139.3	1.55	0.768	4.267	6.18	13	13	11	5.6	5.66	2	1	8.15133	7.19114	463.811	1135.48	89.6647	77.9051	2.87276
112132	1	63	3	0	25.3	105.2	0.7	1.355	2.069	3.39	24	19	17	7.6	10.9	1	1	9.37755	5.43836	237.252	986.518	159.418	47.9175	7.76564
112135	2	65	5	0	22.1	86.7	1.16	1.942	2.586	4.63	18	19	14	4.9	5.05	2	2	8.96521	4.84893	198.131	777.283	125.513	34.0749	0.933689
112136	1	61	1	0	35.7	107.8	1.29	1.027	1.94	3.7	14	14	8	5.5	6	2	1	8.49984	5.34276	303.444	916.283	67.9987	52.2616	3.05067
112169	1	61	3	1	47	153.2	1.29	1.603	3.569	5.59	18	18	23	5.5	6.27	2	1	8.99007	7.68571	422.533	1377.28	206.772	70.9812	8.72227
112190	1	72	1	1	30.1	107.7	1.32	0.723	1.603	3.26	18	17	15	7.1	7.83	1	2	8.4145	5.31208	253.276	906.241	126.217	44.7573	3.87324
112211	1	42	1	0	25.7	90.2	1.71	0.305	1.758	3.59	12	17	9	5.8	6.11	2	2	7.30317	3.80338	187.691	658.746	65.7285	33.7955	1.33605
112215	1	63	4	0	25.6	102.3	1.47	0.553	2.638	4.37	14	18	24	6.2	6.16	2	1	7.9082	4.69535	202.45	809.009	189.797	35.4718	4.85956
112248	2	32	5	0	35	110.9	0.93	2.066	3.801	5.69	17	19	16	5.3	5.38	2	1	9.09105	6.25821	318.187	1008.2	145.457	57.9399	4.03859
112265	1	61	1	0	23.5	90.3	1.66	0.418	2.276	4.11	20	38	13	4.6	6.72	2	2	7.71356	4.02854	181.269	696.535	100.276	31.8195	0.8512
112305	2	67	4	0	53.3	142.4	1.45	0.497	1.371	3.05	16	19	21	5.8	5.94	2	1	7.76387	6.22859	413.814	1105.58	163.041	73.5272	4.27944
112314	2	70	1	0	34.4	109.4	1.76	1.502	1.862	4.32	10	11	14	9.8	9.66	1	2	9.35626	6.8974	321.855	1023.57	130.988	50.3494	4.95021
112317	1	75	3	0	29.9	113	1.24	0.903	2.043	3.7	6	24	23	7	6.55	1	1	8.45956	5.62975	252.941	955.931	194.57	44.4556	51.8061
112321	1	47	3	0	31.4	106.4	1.01	1.242	2.172	3.75	44	25	10	5.4	6	2	1	8.68946	5.20585	272.849	924.559	86.8946	49.5989	17.3973
112327	1	57	3	0	37.4	121.3	1.19	1.174	2.276	4.01	38	27	52	5.8	6.44	2	1	8.70483	5.74794	325.561	1055.9	452.651	56.8243	2.06652
112340	2	45	2	0	30.5	96.4	1.45	1.174	2.974	4.97	17	15	26	6.1	7.05	2	2	8.79543	5.53808	268.261	847.88	228.681	44.5567	6.91527
112349	2	80	3	0	35.4	116.5	1.5	1.863	2.172	4.53	13	16	24	7	10.3	1	1	9.63854	6.83855	341.204	1122.89	231.325	54.803	11.6779
112354	1	38	3	0	31.1	102.8	1.06	3.026	4.163	6.62	19	20	36	5.8	6.11	2	1	9.59832	5.48171	298.508	986.707	345.54	51.8419	3.56824
112375	1	50	5	0	28.8	100	0.85	1.75	2.715	4.37	21	17	20	5.8	5.94	2	2	9.02311	5.44545	259.865	902.311	180.462	48.686	5.00808
112389	1	44	5	0	29.5	106.5	1.24	1.535	4.319	6.26	21	15	24	5.8	5	2	2	8.71932	5.07991	257.22	928.607	209.264	43.8609	2.48667
112403	1	46	1	0	28.5	98.8	1.4	1.456	5.87	7.94	34	36	23	5.5	4.88	2	1	8.644	4.59649	246.354	854.027	198.812	40.8698	1.31001
112406	1	37	3	1	48.3	150.5	0.88	1.118	3.31	4.71	54	45	21	4.7	5.5	2	2	8.49709	6.57149	410.41	1278.81	178.439	77.9861	3.31222
112410	2	73	4	0	39.1	106.2	2.09	0.339	4.732	6.98	18	31	17	5	5.22	2	1	7.25134	4.97798	283.528	770.093	123.273	47.909	2.32928
112415	2	47	2	1	37.4	121.9	0.98	1.547	2.819	4.5	26	21	45	5.5	6.05	1	1	8.91818	6.58864	333.54	1087.13	401.318	60.3744	8.32749
112444	2	57	1	0	41.7	114.9	1.78	1.321	3.672	6.05	16	20	28	6.2	7.27	1	1	8.94422	6.83305	372.974	1027.69	250.438	58.4764	5.54459
112448	1	69	3	1	44.5	143.8	0.96	1.287	1.5	3.05	31	27	85	9.1	15.2	1	1	9.65252	7.96804	429.537	1388.03	820.464	80.0087	19.2331
112450	2	69	4	0	31	112.4	0.98	1.592	5.56	7.27	10	13	22	10.8	18	2	1	10.0394	7.23354	311.223	1128.43	220.868	56.8707	16.4
112466	1	29	1	0	37.9	109.5	0.75	2.619	2.172	4.11	50	26	126	5.5	7.22	2	2	9.62112	6.57624	364.641	1053.51	1212.26	69.7659	38.9623
112543	1	55	3	0	30.3	107.6	1.5	1.016	2.896	4.86	18	17	33	5.5	7.55	2	1	8.71932	5.44515	264.195	938.199	287.737	43.9649	1.95293
112574	1	64	2	0	31.6	109.6	1.29	1.423	1.862	3.8	17	17	28	6.8	6.83	2	1	8.95532	6.08873	282.988	981.503	250.749	47.8108	3.68516
112589	1	75	4	0	31	116.3	1.34	0.756	1.138	2.82	21	23	17	6.8	5.33	1	1	8.07589	5.1184	250.353	939.226	137.29	43.5968	3.82812
112606	2	48	3	0	30	101.5	1.45	3.048	3.077	5.92	26	20	19	5.6	5.27	2	2	9.45915	5.39384	283.775	960.104	179.724	45.6946	2.71698
112609	2	62	5	0	36.5	117.5	1.37	0.937	1.345	3.15	12	14	21	6.6	6.05	1	1	8.41704	6.22797	307.222	989.002	176.758	52.4671	2.47109
112620	2	56	1	0	44.6	127.3	1.4	1.874	3.026	5.28	28	25	22	5.8	5.66	2	1	9.04381	7.918	403.354	1151.28	198.964	66.1176	5.55435
112630	1	33	3	0	30.4	103.1	0.91	4.098	2.146	4.94	35	21	43	5.5	5.5	2	2	9.79638	5.51313	297.81	1010.01	421.244	54.1223	3.06533
112634	1	42	5	0	34.2	112.5	0.85	3.071	4.732	6.98	126	55	72	7.2	8.38	2	2	9.92993	6.40182	339.604	1117.12	714.955	62.1363	26.3504
112650	2	43	5	0	39.5	114.6	1.16	1.095	4.551	6.21	22	15	48	5.8	5.83	2	2	8.53552	6.01211	337.153	978.171	409.705	59.4249	6.60474
112670	2	68	5	0	20	75.6	1.58	1.761	4.215	6.59	20	20	28	5	5.88	2	2	9.02015	4.212	180.403	681.923	252.564	28.7437	1.13157
112684	2	39	5	0	31.4	100	0.91	1.614	2.095	3.75	24	19	35	5.3	5.61	2	1	8.88482	5.74697	278.983	888.482	310.969	51.6088	6.5824
112718	1	59	3	1	32	121.1	1.11	1.761	2.276	4.19	82	60	253	6.6	8.99	1	2	9.44431	6.32231	302.218	1143.71	2389.41	52.5261	7.85926
112744	1	45	3	0	24.1	93.5	1.37	0.824	2.431	4.19	16	19	17	5.3	6.11	2	2	8.29779	4.41322	199.977	775.844	141.062	34.4791	0.964022
112760	1	24	2	0	25.7	84	1.01	0.711	3.207	4.55	15	19	16	5.6	5.11	2	2	7.97178	3.93437	204.875	669.629	127.548	38.6485	1.05152
112770	1	72	3	0	28.5	116.2	1.19	0.982	2.948	4.58	17	22	16	6.1	5.27	2	2	8.32664	5.37531	237.309	967.555	133.226	41.8646	1.7028
112775	1	61	2	1	37.6	132	0.75	1.411	2.224	3.62	15	11	28	6.2	6.33	1	2	8.87137	6.7689	333.563	1171.02	248.398	65.5063	7.21057
112781	2	80	3	0	24.4	90.2	0.85	3.014	3.672	5.9	10	11	20	5.9	6.27	2	1	9.62149	5.38708	234.764	867.858	192.43	43.2696	4.17443
112786	1	66	1	0	30.2	108.7	1.45	0.485	2.534	4.22	13	15	10	5.4	5.44	2	2	7.65302	4.72124	231.121	831.883	76.5302	41.0869	3.43566
112798	1	44	4	0	34.5	108.6	0.98	2.213	3.284	5.28	52	31	43	5.7	7.11	2	1	9.437	5.47759	325.576	1024.86	405.791	57.9841	13.509
112802	1	71	3	1	36.8	126.2	1.14	1.479	3.077	4.89	12	12	15	6	5.66	1	1	8.80702	6.00133	324.098	1111.45	132.105	56.5405	7.2448
112823	1	80	3	0	32.3	114.6	1.24	0.598	1.862	3.39	16	15	25	5.9	7.27	1	1	8.15234	5.20478	263.321	934.258	203.809	47.9975	3.11479
112866	2	62	4	0	43.2	110.3	2.07	0.395	1.577	3.83	24	26	15	5.7	5.44	1	1	7.44717	5.03014	321.718	821.423	111.708	53.6538	0.923591
112869	2	24	3	0	32	102.3	1.32	1.197	3.698	5.56	17	15	18	5.4	5.88	2	2	8.63373	5.36266	276.279	883.231	155.407	46.8957	3.54368
112874	1	57	4	0	34	122.1	1.94	0.485	3.569	5.74	25	15	23	6.2	6.99	2	1	7.90433	5.32921	268.747	965.119	181.8	44.7846	13.1847
112883	1	51	3	0	32.3	119	0.98	1.389	3.414	5.04	32	19	25	5.9	6.22	2	2	8.83754	6.1537	285.452	1051.67	220.938	51.9392	5.71411
112889	1	45	5	1	48.5	129.3	0.75	2.811	1.345	3.39	13	9	50	10	16.2	1	1	10.4976	7.94233	509.135	1357.34	524.881	96.8277	31.176
112901	2	61	3	0	43.2	131.9	0.96	1.377	2.327	3.9	31	24	26	6.4	7.83	2	1	9.05963	7.16406	391.376	1194.97	235.55	71.7992	24.969
112908	1	77	3	0	32.2	114.3	1.19	1.784	2.146	4.16	21	18	24	5.9	7.22	2	1	9.23698	6.35251	297.431	1055.79	221.688	50.7602	8.4458
112915	1	46	1	0	33.8	114.1	1.09	1.423	5.069	6.8	25	12	56	11.4	17.8	2	2	9.91458	6.58471	335.113	1131.25	555.216	60.0802	11.3366
112983	2	28	3	0	34.5	108.9	1.06	3.613	3.31	6.03	15	15	23	5.6	6.11	2	2	9.77565	6.75917	337.26	1064.57	224.84	58.4502	7.72032
113026	1	53	5	0	25.7	97.1	1.24	3.782	3.388	6.36	62	46	57	10.7	16.8	1	1	10.8347	5.95388	278.452	1052.05	617.579	45.4553	7.8176
113049	2	58	1	0	28.9	102.4	1.24	1.332	3.957	5.82	31	18	29	11.8	17.8	1	2	9.84586	6.47954	284.545	1008.22	285.53	49.5006	6.42382
113057	2	56	4	1	47.6	127	1.34	0.903	4.163	5.92	31	24	78	6.7	8.44	1	1	8.71276	6.82616	414.727	1106.52	679.595	71.6864	19.9897
113064	1	68	4	0	25	89.5	1.42	0.621	2.922	4.63	27	31	15	7	7.33	1	1	8.19699	4.2554	204.925	733.63	122.955	35.9665	1.28031
113088	1	78	4	0	27.4	104.7	1.4	0.485	4.396	6.03	19	22	33	4.9	6.05	2	1	7.7594	4.5847	212.608	812.409	256.06	38.2222	2.53024
113094	2	78	5	0	24.4	92.1	1.4	2.597	4.81	7.4	25	25	14	6	5.55	2	1	9.3501	5.52724	228.142	861.144	130.901	37.0912	1.15687
113110	1	39	2	0	32.2	106.7	1.29	0.745	3.776	5.4	27	24	17	5.6	5.61	2	1	8.11163	5.13961	261.194	865.511	137.898	46.0196	3.27624
113113	2	41	5	0	29.2	90.1	1.27	2.473	4.086	6.49	20	26	13	5.9	6	2	1	9.37806	5.49391	273.839	844.963	121.915	45.5828	2.35467
113116	1	68	4	0	37.9	125.6	1.27	0.892	2.146	3.83	17	15	29	7.4	8.38	1	1	8.69358	6.11032	329.487	1091.91	252.114	57.8732	10.4582
113122	2	54	2	0	27.5	93.1	1.09	1.445	1.319	3.08	26	17	29	6.1	6.94	1	2	8.9872	5.49381	247.148	836.708	260.629	43.6661	5.11092
113127	2	62	1	0	33.3	109	0.78	1.671	1.681	3.23	16	18	31	5.7	6.27	1	1	9.03145	6.37996	300.747	984.428	279.975	58.0024	8.84209
113151	1	41	1	0	33.7	116.5	0.91	1.479	2.664	4.24	20	23	24	5.4	5.66	2	2	8.80702	6.09274	296.797	1026.02	211.369	55.1103	2.7495
113152	2	65	3	0	23.5	86.5	1.68	1.569	2.767	5.17	22	24	14	5.9	6.05	2	1	8.93267	4.58018	209.918	772.676	125.057	33.0891	3.18902
113161	1	46	3	1	42.2	137.2	1.09	0.598	2.095	3.47	46	24	25	8.2	9.88	1	2	8.45893	6.47998	356.967	1160.56	211.473	67.8976	10.0425
113175	2	71	3	0	28.9	104	2.46	0.892	2.276	5.15	30	28	30	5.1	5.27	2	2	8.23018	5.53289	237.852	855.938	246.905	35.5054	1.34912
113202	2	66	4	0	29.9	99.9	1.86	0.542	1.991	4.11	16	17	17	5.8	5.88	1	1	7.84149	4.84156	234.461	783.365	133.305	38.8771	1.98613
113227	1	38	3	0	36.1	122	0.88	3.037	1.94	4.22	47	27	72	5.4	5.05	2	1	9.41242	6.53194	339.788	1148.32	677.695	62.5642	23.7305
113270	1	18	1	0	32.2	113	0.91	0.779	1.991	3.26	23	22	20	5.1	5	2	2	8.04077	5.03942	258.913	908.607	160.815	49.9703	3.80222
113285	2	57	1	0	33.3	108.8	0.85	1.998	3.233	4.99	35	29	44	8.1	10.3	2	1	9.70875	6.81932	323.301	1056.31	427.185	60.077	13.8157
113286	1	75	3	0	29.3	108.4	1.27	1.795	3.62	5.72	16	18	31	4.9	5.27	2	2	8.92963	5.81016	261.638	967.972	276.819	44.0806	2.93715
113292	1	59	2	1	36.9	126.8	1.11	1.027	3.388	4.97	19	25	21	5.4	5.38	2	1	8.39242	5.69069	309.68	1064.16	176.241	55.4549	4.45703
113298	2	58	4	0	35.1	118.4	1.09	0.734	2.017	3.44	16	18	23	8.4	6.94	1	1	8.30955	6.38036	291.665	983.851	191.12	54.0217	2.80376
113311	1	70	3	0	27.9	108.2	1.01	1.298	2.715	4.32	15	17	21	5.4	5.77	2	2	8.69618	5.37365	242.623	940.926	182.62	43.9999	1.84896
113343	2	60	2	0	35.1	102.1	1.06	0.677	1.758	3.13	19	20	53	6.7	7.33	1	1	8.284	6.45154	290.768	845.796	439.052	54.6385	5.61641
113347	2	47	5	0	29.6	94.5	1.71	0.587	2.845	4.81	15	16	9	5.8	5.61	2	2	7.87322	4.80012	233.047	744.019	70.859	39.1214	2.5432
113363	2	64	5	0	30.9	109.1	1.6	0.982	2.819	4.86	14	14	28	6.1	6.16	1	1	8.48229	5.58153	262.103	925.418	237.504	42.9257	2.71588
113364	2	38	2	0	26.4	93.5	1.16	1.095	2.948	4.6	10	11	13	5.8	6.05	2	2	8.57291	5.03181	226.325	801.567	111.448	39.8953	1.96558
113367	1	68	3	0	37	119.4	0.93	1.773	1.345	3.08	21	18	19	7.5	8.66	1	1	9.41295	6.85727	348.279	1123.91	178.846	63.5053	9.39129
113379	1	76	4	0	30.7	103.6	1.81	0.395	1.681	3.67	24	28	20	5.8	5.5	2	2	7.45732	4.57418	228.94	772.578	149.146	39.3897	2.35644
113386	2	24	4	0	47.4	114	1.42	1.095	3.362	5.28	8	13	14	5.7	6.49	2	2	8.64374	6.13948	409.713	985.386	121.012	68.6293	23.465
113430	1	63	5	0	26.6	91.5	1.66	1.106	2.172	4.34	28	27	45	6	7.44	2	1	8.78966	5.00158	233.805	804.254	395.535	37.7529	9.61909
113435	2	21	2	0	38.2	115.7	1.89	1.231	3.491	5.95	22	19	16	5.4	4.83	2	2	8.46411	5.87109	323.329	979.297	135.426	50.2641	5.0554
113442	1	22	1	1	41.2	124.6	1.4	0.937	3.595	5.43	39	26	36	5.5	5.94	2	2	8.39852	6.11248	346.019	1046.46	302.347	58.8074	6.77424
113443	1	46	5	1	35.3	120.1	0.85	3.037	2.327	4.58	50	42	46	9.1	12.3	1	1	10.2997	6.79296	363.58	1237	473.787	66.2957	13.5737
113463	2	51	2	0	27.7	92.6	1.14	1.231	2.922	4.63	19	16	20	6.2	6.16	2	2	8.70773	5.09372	241.204	806.336	174.155	42.4711	2.81991
113482	1	67	3	0	34.5	124	1.37	2.45	0.621	3.1	15	17	14	6	7.55	2	2	9.59941	6.82918	331.179	1190.33	134.392	53.8088	23.5224
113510	2	68	4	0	31.5	112.1	1.06	1.061	2.327	3.88	18	19	22	6.2	6.22	1	1	8.56865	5.88569	269.912	960.545	188.51	48.876	7.80679
113547	2	74	4	0	39.8	117.1	1.66	0.677	1.681	3.65	6	10	20	5.9	5.61	1	1	8.01632	5.78737	319.049	938.711	160.326	53.2884	2.08941
113574	1	33	3	0	39.5	123.5	1.06	1.603	3.258	5.04	16	19	28	5.4	6.16	2	1	8.97221	6.46858	354.402	1108.07	251.222	62.726	7.60281
113580	2	77	4	0	33.4	102	0.91	0.869	0.983	2.28	10	13	15	6	6.05	2	1	8.34201	5.31139	278.623	850.885	125.13	53.4251	3.98493
113584	2	54	2	0	26.4	95	1.6	0.666	4.06	5.97	19	16	20	5.3	4.77	2	2	7.83874	4.55462	206.943	744.68	156.775	34.8135	7.34792
113631	2	64	1	0	32.4	96.5	1.24	2.19	1.991	4.24	11	13	22	7.7	5.27	1	1	9.12859	5.33238	295.766	880.909	200.829	49.8039	5.81808
113652	1	26	5	0	24.3	88.7	1.19	2.145	3.181	5.35	66	34	26	5.8	6.38	2	2	9.29881	4.78147	225.961	824.804	241.769	38.3369	11.4443
113684	1	71	3	0	37.7	126.2	1.4	1.423	3.129	5.17	27	21	39	7.4	8.33	2	1	9.15377	6.35077	345.097	1155.21	356.997	57.2207	10.6661
113717	1	51	5	0	25.6	75	1.06	1.423	3.569	5.28	15	13	20	7.2	10.8	1	2	9.41099	4.21639	240.921	705.824	188.22	43.0316	3.1392
113737	2	56	1	0	34.7	120.5	1.76	0.903	3.982	6.15	20	18	14	5.9	6.22	2	1	8.40738	6.76746	291.736	1013.09	117.703	47.0152	6.18406
113740	2	63	3	1	32.7	108.2	1.47	0.756	2.483	4.29	27	25	90	5.1	7.11	2	1	8.36358	5.77498	273.489	904.939	752.722	46.7294	3.47916
113751	1	61	3	0	31.3	115.3	1.06	1.75	4.293	6.15	14	17	24	7	7.72	1	1	9.28475	5.83396	290.613	1070.53	222.834	51.1675	2.97477
113773	1	68	3	1	31.7	118.1	1.32	1.118	2.017	3.85	30	31	64	6.2	7.49	1	2	8.80725	5.85003	279.19	1040.14	563.664	47.6553	14.0745
113785	2	50	1	0	29.4	100.3	1.14	1.569	3	4.86	22	21	26	6.7	7.38	2	1	9.13168	5.78955	268.471	915.907	237.424	46.6452	4.50016
113788	2	25	4	0	39.1	117.3	1.53	0.576	2.198	3.98	13	15	18	5.3	5.22	2	2	7.78197	5.3601	304.275	912.825	140.076	52.5145	2.7144
113810	1	40	5	0	29.9	102.6	1.01	3.319	3.233	5.77	30	22	148	4.8	5.66	2	2	9.61541	5.82373	287.501	986.541	1423.08	50.6875	4.59592
113856	2	63	3	0	49.1	142.4	0.93	2.473	2.017	4.09	14	13	15	7.1	9.16	1	1	9.80187	8.54737	481.272	1395.79	147.028	86.4311	27.3172
113874	1	43	2	0	32	114.8	1.55	0.756	2.689	4.58	36	24	28	5.4	5.66	2	2	8.13652	5.55995	260.369	934.072	227.823	43.7842	3.25261
113888	1	73	3	0	25.1	91.4	1.58	1.806	4.189	6.59	17	18	43	5.4	6.11	2	2	9.08251	4.97388	227.971	830.141	390.548	36.2692	2.54448
113891	2	40	5	0	26.9	89	1.68	0.655	2.612	4.6	13	18	12	4.7	5.77	2	2	8.01169	4.31361	215.514	713.04	96.1402	35.9804	2.10284
113899	2	37	5	0	33.7	117	0.83	1.705	2.172	3.78	51	33	17	6.4	6.44	1	2	9.07772	6.46829	305.919	1062.09	154.321	57.8373	7.28149
113926	1	77	3	0	32.4	127	1.29	1.558	2.483	4.5	25	17	29	5.6	6.22	2	2	8.95261	6.50075	290.064	1136.98	259.626	48.7955	3.6463
113934	1	41	3	0	27.5	95.6	0.75	1.411	2.483	3.88	29	23	20	5.7	5.77	2	2	8.77956	4.72062	241.438	839.326	175.591	47.4339	2.97476
113941	2	66	3	1	61.6	163.6	0.85	1.874	1.5	3.21	21	15	30	8.4	15.9	1	1	10.0783	10.2284	620.825	1648.81	302.35	116.393	44.8804
113973	2	62	4	0	30.6	96.1	1.19	1.569	2.327	4.24	28	42	46	6.1	6	2	1	8.92346	5.43093	273.058	857.544	410.479	46.9323	14.592
113980	2	43	1	0	25.3	83.7	1.55	1.806	2.353	4.73	40	20	54	7.9	9.38	1	1	9.51193	5.12322	240.652	796.148	513.644	38.3769	6.887
113983	2	66	3	0	27.3	100.6	2.02	1.095	2.896	5.4	13	14	13	5.7	6.61	2	2	8.66069	5.39817	236.437	871.265	112.589	36.4325	2.36197
113992	1	35	3	1	43.8	134.4	0.85	1.919	2.974	4.71	33	21	24	5.5	6.94	2	2	9.27096	7.13641	406.068	1246.02	222.503	75.665	14.355
114015	1	62	3	0	29	105	1.32	1.05	3.543	5.35	13	15	14	5.6	5.22	2	1	8.38275	4.78623	243.1	880.188	117.358	41.5869	1.8908
114017	1	61	1	0	35.2	117.7	1.47	1.219	3.853	5.9	30	21	54	5.9	5.77	2	2	8.63337	6.27639	303.895	1016.15	466.202	50.1112	4.95964
114040	2	59	4	0	40.1	119.5	1.29	1.095	3.982	5.77	37	34	16	5.7	6.05	2	1	8.57291	6.21263	343.774	1024.46	137.167	58.9665	2.90938
114057	2	25	2	0	27.5	93.2	1.11	0.881	1.086	2.61	31	19	18	5.4	5.66	2	2	8.28853	4.83109	227.935	772.491	149.194	41.2508	5.91407
114062	2	33	5	0	40	120.8	1.34	0.858	2.405	4.14	8	13	6	5.3	4.55	2	2	8.04431	6.1895	321.772	971.752	48.2658	55.4827	1.72496
114128	1	74	3	0	29.6	116.3	0.85	3.342	1.422	3.8	9	8	22	7	6.88	1	1	9.81749	6.16509	290.598	1141.77	215.985	53.3243	3.70908
114152	1	18	3	0	39.2	114.3	0.91	1.174	3.776	5.22	37	21	21	5.2	5.11	2	2	8.47303	5.80268	332.143	968.468	177.934	62.4378	3.08417
114168	1	25	3	0	27.7	105.4	0.67	3.839	2.483	4.91	100	54	72	5.8	5.77	2	2	9.78019	6.16526	270.911	1030.83	704.174	53.6153	6.94708
114179	1	69	4	0	37.4	132	0.88	1.535	1.914	3.49	16	17	34	6.8	12.2	1	1	9.61314	6.74248	359.531	1268.93	326.847	67.4118	8.7352
114228	1	22	3	1	32.5	106.2	1.06	1.818	3.982	5.87	35	28	32	5.4	5.55	2	2	8.99343	5.49225	292.286	955.102	287.79	51.5376	5.32553
114243	2	78	3	0	29.1	115.3	1.29	0.824	2.095	3.78	13	16	15	6.6	7.38	1	1	8.48766	5.87411	246.991	978.627	127.315	43.3373	5.55304
114244	1	24	1	0	32.1	106	1.24	0.723	3.362	4.94	17	20	25	5.3	5.27	2	2	8.01961	5.14887	257.43	850.079	200.49	45.9156	2.01665
114247	1	75	3	0	26.4	98.9	0.91	0.937	2.612	3.96	7	17	14	5.5	5.88	2	1	8.38913	4.99209	221.473	829.685	117.448	42.2283	1.26485
114261	2	64	3	0	31.3	113.8	0.91	2.1	3.439	5.3	9	10	13	6.8	10.4	1	1	9.76904	6.92227	305.771	1111.72	126.998	55.7403	2.7456
114274	2	54	1	0	30.8	95.5	1.14	1.287	3	4.73	25	24	18	5.7	5.88	2	2	8.70649	4.98483	268.16	831.47	156.717	47.1003	5.68139
114276	1	42	3	0	30.9	99.8	1.68	2.427	5.612	8.4	28	29	73	4.8	4.88	2	2	9.15483	5.24183	282.884	913.652	668.302	44.1821	0.769956
114280	1	19	1	1	35	112.9	0.83	2.664	3.051	5.09	82	39	72	5.3	5.94	2	2	9.44351	6.35005	330.523	1066.17	679.933	61.6965	6.44952
114291	1	42	4	1	31.2	107.2	1.22	0.914	3.879	5.51	61	28	65	13.9	19.3	1	2	9.5535	6.26	298.069	1024.14	620.978	53.9329	5.82431
114363	1	80	3	0	32.6	127.7	0.91	1.727	1.655	3.36	15	17	15	6.4	7.05	1	1	9.18148	6.5538	299.316	1172.47	137.722	55.0965	5.53347
114396	1	18	3	0	28.4	97.6	1.01	0.666	3.051	4.37	53	24	32	5.4	5.05	2	2	7.89525	4.4337	224.225	770.576	252.648	42.5183	2.70007
114406	2	60	1	0	33	102.4	1.24	1.468	2.095	4.01	59	55	91	7.8	9.05	1	1	9.26814	6.09934	305.849	949.057	843.401	52.1911	5.8282
114407	1	66	1	0	30.1	106.2	1.22	1.558	3.207	5.15	20	17	19	8.7	9.27	1	1	9.3521	5.95439	281.498	993.193	177.69	48.1345	2.22068
114423	2	63	5	0	21.5	81	1.16	1.456	2.534	4.37	28	27	18	6.9	8.49	1	2	9.1971	4.7001	197.738	744.965	165.548	34.3135	8.86733
114431	2	55	5	0	27.8	93.7	1.27	1.344	3.595	5.48	13	15	20	5.7	5.66	2	1	8.71095	5.40183	242.164	816.216	174.219	41.2709	3.28028
114462	2	74	3	0	45.7	118.2	1.09	1.547	2.767	4.55	12	14	19	6	6.94	2	2	9.05515	6.96822	413.82	1070.32	172.048	72.8529	6.14421
114467	1	52	1	0	25.1	88.5	1.71	0.644	3.129	5.12	20	24	35	6.2	6.44	2	1	8.10349	4.16469	203.398	717.159	283.622	33.9473	0.738453
114493	2	45	3	0	38.7	123.4	1.09	0.937	2.327	3.85	10	12	24	8.2	9.94	2	1	8.91308	6.72706	344.936	1099.87	213.914	63.0462	5.55756
114507	2	46	1	0	32.6	102.8	0.88	1.671	2.276	3.93	32	30	19	5.6	6.55	2	2	9.07475	6.35047	295.837	932.884	172.42	55.0117	7.62711
114532	2	68	3	1	24.1	100.8	1.16	0.677	1.655	3.13	13	23	53	9.8	16.5	1	1	9.09493	5.62435	219.188	916.769	482.031	41.0446	15.2827
114535	1	80	3	0	27.6	106.1	1.53	0.768	2.069	3.96	11	10	16	5.8	5.94	2	1	8.19919	4.82225	226.298	869.934	131.187	38.1889	2.95944
114539	2	69	4	0	27.9	99.7	1.37	0.689	2.198	3.88	14	17	12	6.4	5.22	2	1	7.96102	4.97314	222.112	793.714	95.5323	38.7722	1.36648
114579	1	71	2	0	31.8	110	1.09	0.824	3.517	4.99	19	22	29	5.9	6.94	2	2	8.42563	5.41366	267.935	926.819	244.343	49.1561	12.5414
114616	1	63	3	0	29	109.4	1.24	1.614	3.129	5.12	27	22	26	5.1	5.94	2	1	8.94253	5.37534	259.333	978.312	232.506	44.0314	4.15008
114622	1	72	3	0	30.1	106.4	1.34	0.96	2.508	4.29	29	22	15	5.4	6.55	2	1	8.52019	5.31077	256.458	906.548	127.803	43.966	3.5632
114632	2	49	3	0	42.3	131.4	1.14	1.061	2.353	3.98	70	36	140	6.2	6.55	2	1	8.62083	6.72271	364.661	1132.78	1206.92	64.8228	2.56469
114633	2	35	2	0	26.9	94.6	1.01	1.344	1.577	3.21	17	17	9	5.4	5.66	2	2	8.71095	5.0278	234.325	824.056	78.3985	42.4229	3.07904
114637	2	59	1	1	37.4	114	1.06	1.75	3.026	4.89	19	15	22	12.2	15.2	1	1	9.96341	7.21161	372.631	1135.83	219.195	66.0201	8.40391
114673	1	49	5	0	25.2	95.3	1.03	2.19	4.474	6.52	27	21	28	9.1	12.7	1	2	10.0041	5.68507	252.102	953.387	280.114	44.2464	4.69618
114676	1	55	5	0	23.6	89.7	0.98	3.364	3.207	5.74	32	23	32	7.1	10.9	2	1	10.2872	5.22217	242.777	922.757	329.189	42.4276	14.7659
114682	2	56	4	0	32.2	102.5	1.42	1.231	2.276	4.27	17	18	24	5.7	5.38	2	2	8.57291	5.44101	276.048	878.723	205.75	45.9114	3.03193
114686	2	80	3	0	42.2	120.4	1.09	1.829	1.991	3.9	8	18	12	6	6.66	2	1	9.18194	7.02354	387.478	1105.51	110.183	67.7027	4.958
114699	1	74	5	0	21.9	91.9	1.29	1.355	2.819	4.73	24	26	23	6.1	6.49	2	2	8.85652	4.64033	193.958	813.914	203.7	32.8571	6.36308
114724	2	65	4	0	30.8	114.5	1.45	0.858	3.155	4.99	21	19	50	8.1	8.33	1	1	8.64822	5.99771	266.365	990.221	432.411	45.3703	15.3457
114789	1	57	3	0	37.2	126.1	0.88	1.84	1.603	3.34	16	18	30	7.6	8.38	1	1	9.41788	7.15419	350.345	1187.6	282.536	64.7931	3.13226
114834	1	21	4	0	25.5	85.8	1.06	0.644	2.431	3.78	29	30	16	5.2	4.88	2	2	7.82724	3.73929	199.595	671.577	125.236	37.4307	1.49436
114843	2	54	4	0	36.6	107.5	1.27	1.118	3.698	5.48	13	18	17	6	5.11	2	2	8.42376	6.005	308.31	905.554	143.204	53.0917	2.28247
114893	1	53	4	0	25.4	96.4	1.03	1.287	3.077	4.71	18	17	27	5.9	5.05	2	2	8.55391	4.38849	217.269	824.597	230.956	39.1813	2.47338
114907	2	36	1	0	36.8	105.5	0.98	3.252	5.508	7.99	25	20	30	7.9	11.5	2	2	10.3074	7.09345	379.311	1087.43	309.221	66.3323	13.2684
114912	1	27	3	0	28.8	95.3	1.11	1.005	2.974	4.55	8	21	22	5.2	5.44	2	2	8.38046	4.78811	241.357	798.658	184.37	43.2818	1.78674
114931	2	40	1	0	33.3	101.6	1.01	2.755	1.965	4.24	23	23	16	5.6	5.55	2	1	9.40919	6.22784	313.326	955.974	150.547	55.4081	2.14107
114963	1	74	2	0	24.2	84.9	1.16	1.14	2.689	4.37	3	14	10	5.3	5.5	2	2	8.51709	4.34556	206.114	723.101	85.1709	36.2393	1.32978
114979	1	80	3	0	26.4	101.9	0.96	1.445	3.207	4.84	10	15	12	8.6	7.11	1	2	9.01091	5.1643	237.888	918.212	108.131	43.5061	1.93392
114982	1	69	4	0	32.8	110.9	1.11	1.344	2.948	4.68	31	27	65	6	6.05	2	2	8.77732	5.83227	287.896	973.405	570.526	50.7547	5.9774
114986	2	42	3	1	57.3	159.5	0.91	2.202	2.457	4.37	31	30	21	7.1	9.38	1	1	9.70975	8.94172	556.369	1548.71	203.905	101.188	21.1238
114989	1	56	3	0	30.4	114.6	1.11	0.96	1.836	3.39	30	24	18	5.5	5.83	2	2	8.40346	5.04472	255.465	963.037	151.262	45.9651	3.22852
114993	2	36	3	0	43.9	136	1.06	0.621	2.017	3.36	21	15	14	5.4	6.33	2	2	8.05038	6.50536	353.412	1094.85	112.705	66.7377	4.94303
114995	2	62	1	0	28	99.1	1.53	0.903	1.707	3.65	16	21	14	6.2	6.22	2	2	8.40738	5.22692	235.407	833.171	117.703	39.2582	1.866
115051	1	56	3	0	32.8	116.4	0.98	1.852	3.31	5.15	26	25	116	5.4	5.5	2	2	9.00184	5.94673	295.26	1047.81	1044.21	53.1248	2.67667
115096	1	80	3	1	32.9	115.2	1.71	0.237	1.448	3.26	16	24	38	6.1	5.61	2	1	6.9665	4.61761	229.198	802.54	264.727	42.4608	0.835267
115151	1	60	3	1	35.5	124.2	0.98	1.829	2.043	3.85	54	38	28	7.2	8.44	1	1	9.41833	6.71117	334.351	1169.76	263.713	59.9625	11.0545
115168	1	46	3	1	39.1	126.6	1.45	0.723	2.948	4.73	31	30	43	5.5	6.22	2	1	8.18423	5.72444	320.004	1036.12	351.922	55.0068	3.2731
115187	1	63	1	0	26.3	112.5	0.98	1.603	2.922	4.63	23	25	51	5.2	4.55	2	2	8.6694	5.76082	228.005	975.307	442.139	41.3819	1.55509
115192	2	67	3	0	34.2	117.6	1.71	1.377	3.439	5.77	17	18	16	5.6	6.83	2	2	8.92306	6.00659	305.169	1049.35	142.769	48.2275	2.5013
115210	1	66	2	0	30.9	116	1.19	1.535	2.431	4.32	29	41	18	5.3	5.83	2	2	8.87347	5.85508	274.19	1029.32	159.722	47.1851	1.68163
115213	2	74	2	0	25.4	91.1	1.4	1.558	5.637	7.76	11	15	14	11.8	12.4	1	1	9.64575	5.52659	245.002	878.728	135.041	40.5823	2.53511
115240	2	41	4	0	40.7	116.5	0.96	0.576	3.026	4.24	12	13	17	5.8	5.16	2	2	7.77128	5.20917	316.291	905.354	132.112	61.6325	5.06139
115292	1	62	3	0	29.9	103.2	1.19	1.287	4.112	5.9	26	21	29	5.4	5.88	2	2	8.70649	5.27914	260.324	898.51	252.488	45.1931	2.14816
115295	1	41	4	0	37.3	125.3	1.11	0.542	1.758	3.13	13	13	24	5.6	5	1	1	7.67786	5.30632	286.384	962.036	184.269	53.8431	3.26444
115308	1	41	5	0	32.5	110.7	1.01	2.653	3.388	5.61	24	17	19	4.6	5.61	2	2	9.38156	6.06269	304.901	1038.54	178.25	53.936	5.44544
115313	2	59	4	0	38.9	115	1.37	0.565	3.465	5.09	10	12	21	6.1	5.55	2	2	7.82405	5.12103	304.355	899.765	164.305	54.098	1.7242
115326	1	23	4	0	25.8	82.5	1.09	0.666	4.681	6.08	20	18	22	4.4	6.33	2	2	8.12059	3.88151	209.511	669.949	178.653	39.0657	6.04023
115386	2	40	5	0	42.1	107	1.53	1.061	2.508	4.53	43	31	28	4.9	5.16	2	2	8.38275	5.47591	352.914	896.954	234.717	58.1784	3.27488
115396	1	68	3	0	28.2	103.9	1.03	1.694	2.095	3.9	26	27	42	5.8	5.38	2	1	8.8922	5.0708	250.76	923.899	373.472	44.6494	5.59759
115407	2	73	2	0	28.5	94	1.29	1.885	2.483	4.63	10	17	9	7	8.49	1	1	9.45528	5.95309	269.476	888.797	85.0976	44.8704	4.73931
115409	1	37	3	0	36	119.3	0.91	0.971	3.362	4.71	60	28	31	5	5.44	2	1	8.34617	5.42024	300.462	995.698	258.731	57.1276	7.94482
115428	1	52	4	0	26.1	98	1.45	1.095	3.698	5.64	25	29	37	6.2	6.49	2	2	8.64374	4.7509	225.602	847.086	319.818	37.6204	10.1619
115443	2	39	1	0	34.7	100.1	1.01	2.202	3.336	5.35	28	16	23	9.5	13.3	1	2	10.0563	6.50282	348.954	1006.64	231.295	61.677	6.83916
115444	2	30	4	0	48.9	146	1.24	0.61	2.845	4.37	10	15	28	5.5	5.33	2	2	7.86019	6.81061	384.363	1147.59	220.085	69.5419	9.01362
115450	2	26	5	0	33.3	94.2	1.22	0.632	2.612	4.11	5	15	15	5.3	5	2	2	7.83201	4.97824	260.806	737.776	117.48	47.2568	2.51333
115458	2	63	1	0	24.5	90.5	1.37	1.976	2.896	5.17	33	31	22	6.8	8.66	1	1	9.52149	5.70281	233.277	861.695	209.473	38.1867	5.46927
115469	1	57	3	1	42.7	142.4	1.16	1.287	0.698	2.46	26	20	75	7.8	8.38	1	2	9.06033	7.32647	386.876	1290.19	679.525	67.6473	13.7171
115478	2	74	3	0	35.7	117.1	1.06	2.981	4.862	7.29	11	14	16	6.8	7.33	2	2	9.7656	7.40163	348.632	1143.55	156.25	60.2672	3.39135
115503	1	72	4	0	33.9	115	1.24	1.185	2.353	4.14	14	15	26	5.5	5.88	1	1	8.62425	5.56247	292.362	991.789	224.231	50.4305	6.75024
115521	2	70	3	0	27.9	95.5	1.42	1.027	2.845	4.73	11	13	17	5.9	6.27	2	1	8.5451	4.92194	238.408	816.057	145.267	40.0948	2.63619
115526	1	80	3	0	31.7	118.9	1.24	2.168	3.155	5.38	16	20	28	6.1	6.05	2	2	9.2557	6.18607	293.406	1100.5	259.159	49.2643	3.52513
115538	2	48	1	0	34.1	108.5	1.47	1.197	2.664	4.68	17	14	39	6	5.77	2	2	8.61468	6.23961	293.761	934.693	335.973	48.4917	2.8132
115546	2	56	5	0	25.7	100.8	1.24	4.493	4.448	7.76	27	21	61	5.7	6.66	2	1	10.0808	5.94584	259.076	1016.14	614.929	42.8754	5.48192
115575	2	69	4	0	34.8	112	1.81	0.463	2.302	4.32	16	16	27	6.1	5.61	1	1	7.63555	5.73947	265.717	855.181	206.16	44.9944	4.11151
115604	1	68	3	0	35	122.5	1.4	0.813	2.586	4.34	12	16	17	7	7.11	1	2	8.43555	6.03595	295.244	1033.35	143.404	50.8289	1.84544
115629	1	60	3	0	25.2	102.4	1.24	1.039	2.508	4.22	15	22	17	5.8	5.61	2	2	8.44376	4.85753	212.783	864.641	143.544	36.9979	1.22921
115662	1	74	5	0	22.6	83.8	1.97	0.745	2.224	4.53	17	20	14	5.7	6.88	2	2	8.31679	4.17834	187.959	696.947	116.435	30.0033	2.83456
115674	1	65	3	0	43.6	137	1.16	2.224	2.586	4.76	20	12	27	8.4	10.7	1	1	9.84755	7.71363	429.353	1349.11	265.884	72.8993	14.5044
115676	2	75	3	0	30.1	106.7	1.81	1.885	2.508	5.17	25	22	69	5.1	6.05	2	1	9.11619	6.1176	274.397	972.698	629.017	42.1779	5.93976
115732	1	63	3	0	33.8	116.4	1.19	1.095	3.672	5.35	32	28	25	6	5.66	2	1	8.50654	5.55646	287.521	990.161	212.663	50.3835	2.76963
115736	2	62	2	0	31.4	109.2	1.24	1.513	3.129	5.07	24	30	75	6.2	6.55	2	1	8.97538	6.40177	281.827	980.111	673.153	47.9655	3.81356
115751	2	61	4	0	27	92.3	1.22	3.76	4.37	7.32	25	22	20	5.8	5.16	2	2	9.64759	6.13696	260.485	890.473	192.952	43.8428	1.63515
115762	1	59	2	0	37.4	119.4	1.06	1.942	2.534	4.47	29	20	72	7.5	12.8	1	1	9.89243	7.52328	369.977	1181.16	712.255	64.9478	65.1378
115770	1	42	3	0	33.4	117.4	1.06	3.003	3.646	6.08	56	39	29	5.3	6.11	2	2	9.59083	6.09948	320.334	1125.96	278.134	55.639	4.08691
115800	2	45	3	0	40.5	129.8	1.29	0.644	3.776	5.35	15	12	23	5.6	5.44	2	2	7.93487	6.15261	321.362	1029.95	182.502	57.2855	1.9584
115803	1	40	5	0	30.3	108.8	0.78	3.827	2.095	4.63	35	21	32	9.5	13.3	2	2	10.6135	6.83687	321.589	1154.75	339.632	59.7598	9.16222
115807	1	65	1	0	30	104.2	1.32	0.847	1.215	2.92	42	28	24	6	6.49	1	1	8.38651	5.20164	251.595	873.875	201.276	43.7456	3.39211
115808	1	80	3	0	27.8	103.6	1.11	2.608	1.655	3.96	15	17	83	9.7	8.94	1	2	9.83067	6.17622	273.293	1018.46	815.946	46.6784	5.61432
115947	2	72	4	0	37.9	115.4	0.96	1.637	2.457	4.16	15	14	31	9.1	6.94	1	1	9.1119	6.70608	345.341	1051.51	282.469	62.7541	21.7145
115957	1	80	3	0	26.4	100	1.63	0.79	1.552	3.54	14	19	12	5.7	5.94	2	1	8.22818	4.51106	217.224	822.818	98.7381	35.9952	1.93776
116010	2	73	4	1	30.7	102.9	1.27	1.264	9.232	11.07	53	39	46	6.7	8.6	2	1	9.06878	5.92117	278.411	933.177	417.164	47.6851	8.40889
116012	2	60	2	0	24.3	82.9	1.16	3.331	5.043	7.73	23	15	27	14.2	21.6	1	2	10.9574	6.30374	266.265	908.369	295.85	44.5457	123.523
116050	1	45	3	0	24.5	91.6	1.27	2.766	3.569	6.1	22	20	31	4.8	5.94	2	2	9.48094	4.79809	232.283	868.454	293.909	38.5839	2.75352
116065	1	56	5	1	37.1	118.4	1.11	1.106	1.526	3.15	24	17	37	6.1	6.66	1	1	8.67931	5.98155	322.002	1027.63	321.135	57.4378	6.16568
116089	1	20	1	0	27.6	101.7	1.03	0.881	2.508	3.96	22	14	19	4.9	5.44	2	2	8.24853	4.66301	227.659	838.875	156.722	41.9971	5.15712
116097	1	35	5	0	33.2	102.7	1.01	3.511	3.414	6.03	56	32	102	5.8	6.27	2	2	9.77403	5.94312	324.498	1003.79	996.951	56.9651	6.93601
116109	2	54	3	0	43.8	134	1.4	2.529	1.81	4.37	25	27	37	6.6	6.77	1	1	9.52252	7.54594	417.086	1276.02	352.333	67.5117	4.86838
116116	1	23	3	0	38.4	123.5	0.93	2.529	3.853	5.95	43	20	212	5.2	5.5	2	2	9.31362	6.1444	357.643	1150.23	1974.49	64.7766	9.54556
116123	1	48	2	1	44.6	130.9	1.01	0.621	1.577	2.87	14	16	18	5.9	5.33	1	1	7.87853	6.5521	351.383	1031.3	141.814	67.071	1.77904
116163	2	37	3	1	48.9	118.9	1.19	0.971	3.233	4.86	12	13	16	5.6	5.94	2	2	8.43403	6.20165	412.424	1002.81	134.944	72.8496	5.31696
116181	1	45	3	0	27.3	100.3	1.06	0.982	3.672	5.17	26	20	69	5.2	5.11	2	2	8.29455	4.72964	226.441	831.943	572.324	41.1835	2.4846
116184	1	33	5	0	25.7	98.4	1.24	3.5	4.655	7.5	37	33	74	5.6	5.16	2	2	9.57602	5.19163	246.104	942.281	708.626	41.204	2.73824
116190	1	23	3	0	26.5	87.8	1.06	2.145	2.612	4.65	7	16	16	5.2	6.05	2	2	9.24522	4.59124	244.998	811.731	147.924	42.8963	1.75047
116196	2	57	3	0	41	120.8	0.91	1.423	3.31	4.86	17	18	14	5.8	6.94	2	2	8.97145	6.96946	367.829	1083.75	125.6	68.3796	1.58232
116202	1	31	4	0	39.6	132.2	1.45	0.802	3.258	5.07	24	22	18	5.4	6.27	2	2	8.29692	5.69794	328.558	1096.85	149.345	56.0129	8.85324
116213	1	62	5	1	29	102.4	1.01	1.852	2.198	4.06	16	21	24	6.7	6.61	1	1	9.18584	5.58238	266.389	940.63	220.46	47.4667	3.28737
116225	1	43	3	1	51	153.2	0.96	1.185	3.077	4.58	30	21	40	5.9	6.55	2	2	8.7315	7.45218	445.306	1337.67	349.26	82.3685	4.30553
116236	1	27	2	1	37.2	124.4	0.93	1.694	3.672	5.38	181	69	67	5.7	6.99	2	2	9.15377	6.68268	340.52	1138.73	613.303	62.2483	8.77633
116241	2	28	3	0	42.4	125.5	0.98	1.242	3.077	4.63	47	36	27	5	5.33	2	1	8.57168	7.00812	363.439	1075.75	231.435	66.5612	5.45318
116277	2	60	5	0	38.6	116.2	1.29	1.456	2.198	4.16	13	18	35	6.4	6.61	2	1	8.94579	6.62947	345.307	1039.5	313.103	58.2683	5.18224
116299	2	58	5	0	26	104.5	1.55	0.948	4.034	6.03	34	24	38	7.4	7.99	2	1	8.70748	5.53487	226.395	909.932	330.884	37.5863	6.98859
116313	2	72	3	0	23	92	1.66	1.005	1.319	3.44	31	32	295	5.3	5.33	2	2	8.35984	4.9207	192.276	769.105	2466.15	31.182	2.98954
116325	1	62	4	1	43.3	128.8	1.71	0.824	3.31	5.4	16	16	22	5.4	5.88	2	1	8.26075	6.43669	357.691	1063.98	181.737	58.4184	2.89035
116335	1	61	3	1	36.9	119.8	0.93	2.619	1.758	3.88	9	11	20	8.7	11.5	1	1	10.0863	7.31441	372.185	1208.34	201.726	66.6307	19.5704
116338	2	18	4	0	38.2	112.5	1.37	0.598	2.741	4.4	7	12	10	5.8	5.16	2	2	7.80974	5.13199	298.332	878.596	78.0974	52.6916	3.66475
116357	2	55	1	0	26.6	92	1.42	1.174	2.922	4.89	15	14	14	5.3	6	2	2	8.63337	5.06227	229.648	794.27	120.867	38.2891	3.82133
116360	1	48	3	0	26.4	100.6	1.78	1.355	4.008	6.41	18	18	15	5.6	5.27	2	2	8.64822	4.58383	228.313	870.011	129.723	35.768	0.688613
116381	1	59	3	0	26.2	95.9	1.01	1.84	2.612	4.47	46	31	24	5.7	5.77	2	2	9.04499	5.26344	236.979	867.415	217.08	42.3098	3.77486
116382	1	36	5	0	28.7	98.6	0.65	4.335	2.689	5.33	26	18	26	6.2	6.49	2	2	10.0197	5.67129	287.565	987.939	260.511	57.2996	7.68416
116405	2	66	5	0	31	103.8	1.58	1.389	1.965	4.19	16	16	28	7	8.33	1	1	9.12967	6.25518	283.02	947.66	255.631	45.6031	4.46118
116410	2	20	1	0	32.6	87.9	1.14	0.745	3.026	4.5	19	19	24	5.4	6.05	2	2	8.18786	4.44816	266.924	719.712	196.509	48.6647	7.84887
116428	1	47	3	0	28.6	98.8	1.27	2.608	2.198	4.65	19	18	23	5.2	5.66	2	1	9.37424	5.34435	268.103	926.175	215.608	44.6462	2.01496
116435	2	51	5	0	28.9	90.5	1.5	0.903	3.801	5.72	16	24	29	5.5	6.05	2	2	8.38023	5.03259	242.189	758.411	243.027	40.5488	3.99838
116437	1	71	2	1	42.4	138.7	0.83	3.014	2.327	4.53	70	73	42	8.6	11.2	1	1	10.2024	8.35835	432.58	1415.07	428.5	79.6286	10.1646
116442	1	74	3	0	34.9	117.5	1.71	0.711	1.914	3.96	15	13	16	5.9	5.33	2	1	8.01434	5.63883	279.7	941.684	128.229	46.159	5.63085
116464	1	48	5	0	24.7	89.1	0.98	1.366	3.129	4.73	81	49	72	5.8	6.38	2	1	8.84758	5.0925	218.535	788.319	637.025	39.796	2.94898
116472	2	64	2	0	37.8	115.8	1.22	1.389	2.069	3.93	16	18	19	5.7	6.33	2	1	8.85524	6.27946	334.728	1025.44	168.249	57.5401	2.69517
116488	1	72	3	1	34.7	121.3	1.09	1.524	1.758	3.54	15	15	23	7.5	8.55	2	1	9.24908	6.71804	320.943	1121.91	212.729	56.5718	14.9036
116503	1	69	5	0	25.2	92	1.34	1.219	2.043	3.96	22	19	37	7.4	8.33	1	1	8.99962	5.08266	226.79	827.965	332.986	38.3383	4.71663
116509	1	49	4	0	26.1	103.7	1.09	1.231	2.327	3.98	26	20	41	6.4	8.22	2	1	8.99541	5.03141	234.78	932.824	368.812	41.9249	5.67363
116526	1	56	5	1	41.7	123.7	1.16	1.648	3.75	5.66	17	13	32	5.8	5.88	2	1	8.9539	6.3765	373.378	1107.6	286.525	64.4182	5.40176
116588	1	56	1	0	29.7	96.3	1.34	1.513	3.362	5.4	30	23	31	5.5	5.88	2	2	8.86813	5.01763	263.384	854.001	274.912	43.9455	3.69525
116605	2	59	4	0	40.4	129	1.29	1.806	2.534	4.65	14	13	54	8.7	8.77	1	1	9.44462	7.41093	381.563	1218.36	510.01	63.6711	6.90296
116631	1	35	3	0	26.3	92.2	1.6	1.208	3.853	6	32	23	36	5.2	5.55	2	1	8.58485	4.56736	225.782	791.523	309.055	36.4941	2.9304
116632	1	80	1	1	32.1	120.2	2.04	1.152	3.62	6.18	46	54	86	7.7	9.66	1	2	9.09088	6.42401	291.817	1092.72	781.816	44.8814	2.37851
116646	2	60	2	0	26.2	94.6	1.5	1.626	1.862	4.11	12	17	37	5.6	5.77	2	2	8.92106	5.32113	233.732	843.932	330.079	37.8351	2.93116
116650	2	58	5	1	23.1	83.4	1.06	2.427	2.638	4.81	57	43	27	6.4	9.16	2	2	9.78344	5.00269	225.997	815.939	264.153	39.1936	9.02158
116707	2	65	4	0	32.2	118.6	1.24	0.903	3.207	4.86	16	17	29	5.5	5.5	2	1	8.284	6.0722	266.745	982.482	240.236	46.8096	1.84311
116709	2	74	3	0	31	111.2	1.22	3.252	3.776	6.49	12	19	21	5.5	5.55	2	1	9.57498	6.56031	296.824	1064.74	201.075	49.8422	1.665
116745	1	46	3	0	30.6	108.8	1.19	1.106	3.569	5.28	27	16	29	5.5	5.55	2	2	8.49699	5.18202	260.008	924.473	246.413	45.5334	2.1016
116757	1	50	1	1	38.2	117.9	0.96	1.219	2.586	4.11	58	37	31	6.8	6.61	1	2	8.76811	6.22372	334.942	1033.76	271.811	61.8496	18.9634
116764	2	69	4	0	34.9	105.2	2.95	0.621	2.483	5.72	21	28	17	6.1	5.27	2	1	7.86806	5.05941	274.595	827.72	133.757	40.5376	4.64463
116786	1	55	5	0	27.9	99.2	0.91	0.813	2.586	3.85	24	18	25	5.5	9.1	1	2	8.68339	4.93917	242.266	861.392	217.085	47.017	3.65213
116791	2	62	4	0	34.5	101.9	1.34	0.519	2.534	4.11	19	19	30	6.3	7.16	1	1	7.99531	5.06983	275.838	814.722	239.859	49.9178	3.48135
116869	2	70	3	0	29.1	106.6	1.4	1.129	2.379	4.29	19	16	27	5.8	5.33	2	1	8.47637	5.47957	246.662	903.581	228.862	41.4124	2.74791
116895	1	35	3	0	34.1	104.6	1.11	0.666	3.465	4.89	49	24	30	5.3	5.38	2	2	7.9591	5.04865	271.405	832.522	238.773	50.1671	3.228
116900	1	55	4	0	35.4	115.9	1.03	0.824	3.388	4.81	42	30	50	6.3	6.33	2	2	8.33351	5.4445	295.006	965.854	416.676	54.7678	9.85792
116913	2	63	2	0	26.3	98	1.34	2.1	2.845	5.15	13	17	15	6.1	5.33	2	1	9.09695	5.9953	239.25	891.501	136.454	39.5034	1.45687
116920	2	70	3	1	42.6	128.4	1.45	0.994	3.724	5.64	12	19	16	5.2	5.11	2	2	8.30598	7.10045	353.835	1066.49	132.896	59.3258	3.2
116928	1	54	4	0	30.5	101	1.14	0.553	1.526	2.92	21	17	22	10.6	9.05	1	1	8.29242	4.86373	252.919	837.535	182.433	47.7701	22.3354
117022	2	75	2	0	29.6	98.9	1.53	0.982	1.888	3.85	19	17	34	10.1	5	1	1	8.27257	5.51691	244.868	818.157	281.267	40.5594	5.12667
117023	2	71	5	1	25.6	95	1.58	1.321	2.87	5.04	10	17	26	7.6	8.6	1	1	9.11245	5.75587	233.279	865.683	236.924	37.7179	7.47627
117033	1	28	1	0	31	97.3	1.14	1.648	2.767	4.65	25	23	31	5.8	6.22	2	2	9.00896	5.29651	279.278	876.572	279.278	48.4433	3.779
117040	2	35	3	0	37.1	108.4	1.03	1.547	2.612	4.34	23	16	20	6	7.27	2	2	9.10203	5.85208	337.685	986.66	182.041	60.2325	8.05839
117045	2	57	3	1	32.1	127.7	1.11	1.558	2.664	4.5	62	50	66	5.6	5.77	2	1	8.8785	6.39833	285	1133.78	585.981	49.8965	3.86205
117050	1	80	5	0	28.2	105.5	1.55	0.96	1.836	3.83	16	20	21	6.7	7.72	1	1	8.68398	5.38917	244.888	916.16	182.364	40.598	2.2611
117059	1	39	3	0	25	91.3	1.03	1.197	7.68	9.26	16	16	21	5.3	5.72	2	2	8.60502	4.898	215.126	785.638	180.705	38.9211	1.6677
117164	2	58	1	0	32.7	97.3	1.4	0.881	3.388	5.2	15	18	17	5.7	5.72	2	2	8.29829	5.41532	271.354	807.424	141.071	46.3079	3.00491
117165	1	75	5	0	40.2	139.4	0.91	1.705	1.707	3.39	21	15	24	7.6	9.55	1	1	9.47163	7.72131	380.759	1320.34	227.319	70.1544	4.52458
117168	2	44	5	0	30.9	107	1.73	0.858	2.327	4.45	20	23	53	5.4	5.94	2	2	8.31041	5.34063	256.792	889.214	440.452	41.6676	1.56288
117173	1	67	3	0	38.7	130.1	0.93	1.468	3.543	5.15	20	18	16	5.8	5.72	2	1	8.80912	6.59796	340.913	1146.07	140.946	62.8215	5.44036
117191	2	36	1	0	31.8	95	0.98	1.14	2.327	3.83	15	13	12	4.6	4.88	2	2	8.39931	5.42075	267.098	797.934	100.792	49.1655	3.81724
117198	1	36	3	0	27.8	97.2	1.22	1.242	3.077	4.86	32	25	24	5	6.11	2	2	8.70781	4.78192	242.077	846.399	208.988	41.8724	2.129
117238	1	53	4	0	34.1	112.7	1.78	1.05	3.207	5.48	21	34	40	5.9	5.38	1	1	8.41416	5.32142	286.923	948.276	336.567	45.5795	1.67856
117250	2	62	3	0	36.1	106.1	1.71	1.411	1.603	3.96	16	16	13	6	7.22	1	1	9.0027	6.08012	324.998	955.187	117.035	51.2959	4.28066
117261	2	80	3	1	19.9	76.8	2.33	0.948	2.431	5.2	17	26	34	5.5	4.94	2	1	8.22631	3.8174	163.703	631.78	279.694	24.6255	1.46883
117270	2	49	5	0	20.1	75.4	1.03	1.039	3.543	5.04	23	24	20	5.8	5.33	2	2	8.39299	4.05401	168.699	632.831	167.86	30.7802	3.25485
117282	2	41	1	1	46.5	143.5	1.09	0.881	3.051	4.55	15	17	14	6.1	6.88	2	2	8.48384	7.2294	394.499	1217.43	118.774	71.9943	6.55282
117290	2	45	3	0	40.6	134	1.14	1.14	2.612	4.27	16	12	16	6.4	7.55	2	2	8.83463	7.27175	358.686	1183.84	141.354	63.5317	17.0831
117297	2	52	1	0	44.8	130.7	1.34	1.377	2.922	4.89	15	12	23	5.9	6.94	2	2	8.93919	7.23886	400.476	1168.35	205.601	67.1096	6.19973
117310	1	71	3	0	35.2	127	1.06	1.479	2.224	3.96	26	25	40	5.6	7.88	1	1	9.13788	6.27982	321.653	1160.51	365.515	57.1405	3.71586
117328	1	32	4	0	45.7	136.8	1.68	0.677	2.353	4.34	10	12	25	6	6.22	1	1	8.1197	5.96229	371.07	1110.77	202.992	61.8434	4.80184
117336	1	43	4	0	30.9	114.3	1.03	1.163	3.465	5.04	17	15	28	6	4.94	2	2	8.43022	5.41334	260.494	963.574	236.046	47.2298	3.00791
117358	1	36	5	1	28.6	96.7	1.06	1.863	4.37	6.28	26	19	23	5.6	6.72	2	1	9.20859	5.26906	263.366	890.471	211.798	46.2768	3.44064
117359	1	59	4	0	38.2	128.6	0.91	1.355	2.276	3.8	21	20	120	6.6	6.38	2	1	8.83928	6.42947	337.66	1136.73	1060.71	62.9398	4.4178
117371	2	44	2	0	19.6	74.2	1.11	1.298	4.888	6.59	18	20	19	5.6	5.11	2	2	8.57357	4.24672	168.042	636.159	162.898	29.7056	1.44897
117375	1	49	3	0	32.7	119.2	1.09	1.445	2.689	4.45	28	17	24	5.4	5.77	2	1	8.80327	5.94533	287.867	1049.35	211.279	50.8925	3.13632
117418	1	45	5	0	31.3	112	0.91	0.982	2.664	4.01	40	26	47	5.3	6.72	2	1	8.56855	5.32267	268.196	959.678	402.722	51.0264	29.801
117441	1	80	3	0	28.6	107.7	1.22	1.298	3.077	4.89	19	24	48	5.7	5.88	2	1	8.71522	5.66805	249.255	938.63	418.331	43.0095	2.92955
117442	1	68	5	0	29.2	108.5	0.93	1.242	2.483	3.98	16	16	43	6.2	5.11	2	1	8.52912	5.51167	249.05	925.41	366.752	46.3122	4.72391
117474	2	18	5	0	19.9	74.8	1.6	0.463	2.896	4.71	11	15	15	5.3	5.55	2	2	7.6256	3.43198	151.749	570.395	114.384	26.4463	1.68227
117491	1	19	1	0	25.5	92.3	1.06	0.881	1.94	3.41	23	17	14	5.1	4.61	2	2	8.0824	4.34735	206.101	746.006	113.154	37.7474	14.8729
117500	1	22	3	0	31.2	113.6	1.06	1.49	1.707	3.44	48	28	65	5.4	5.61	2	2	8.80478	5.44783	274.709	1000.22	572.31	48.823	5.88676
117517	1	23	5	0	28	96.8	1.06	1.795	2.974	4.86	23	21	10	5.4	5.66	2	2	9.00073	5.16768	252.02	871.271	90.0073	44.4433	2.28412
117540	1	69	3	0	28.2	104.4	1.06	0.598	3.077	4.42	10	15	12	5.1	5.83	2	1	7.93111	4.5545	223.657	828.007	95.1733	42.3136	1.98997
117546	1	75	5	0	26.9	107	1.37	0.542	3.414	5.04	13	19	15	6.7	7.83	1	1	8.12681	4.99179	218.611	869.569	121.902	39.2907	35.4368
117551	1	64	2	0	28.2	98	1.14	0.881	1.629	3.18	45	32	22	6.9	8.55	1	2	8.70051	5.24063	245.355	852.65	191.411	44.3832	3.515
117559	2	48	1	0	29.8	99.6	1.06	0.373	1.319	2.56	9	14	10	5	5.61	2	2	7.41848	4.60936	221.071	738.881	74.1848	43.8111	3.37597
117604	1	75	3	1	34.6	130.9	1.24	0.621	1.914	3.44	46	50	219	6.2	6.38	1	1	8.05912	6.0042	278.845	1054.94	1764.95	50.5208	7.14276
117613	1	48	5	0	31.2	105.2	1.16	1.795	3.982	5.97	26	20	40	5.8	6.33	2	1	9.11196	6.2084	284.293	958.578	364.478	48.8362	2.61077
117623	1	60	1	0	26.7	97.7	1.03	2.574	2.508	4.73	25	19	27	11.8	15.5	1	2	10.3674	5.97932	276.81	1012.9	279.92	48.2552	4.66378
117631	2	72	3	0	26.1	97	1.84	1.614	2.638	5.22	17	24	22	5.7	5.22	2	2	8.81299	5.32292	230.019	854.86	193.886	35.5258	1.73536
117678	1	76	3	0	28.1	100.7	1.01	1.603	2.638	4.37	24	26	82	7.8	11.5	1	1	9.5954	5.82784	269.631	966.257	786.823	48.4811	7.866
117699	2	47	2	0	29.7	93.8	1.16	1.761	4.577	6.54	15	15	30	5.9	7.33	2	1	9.23951	5.04462	274.413	866.666	277.185	47.1267	6.4504
117703	1	73	3	0	31.3	107.9	1.19	1.005	1.888	3.54	17	17	14	6.7	7.94	1	2	8.75833	5.24431	274.136	945.024	122.617	48.4539	4.37935
117710	1	47	3	1	36.8	129.9	1.14	0.903	1.991	3.54	23	17	18	5.6	6.55	2	1	8.45956	6.184	311.312	1098.9	152.272	55.9727	7.97353
117734	1	67	3	0	34	127.7	1.34	0.813	3.181	4.89	25	21	27	5.6	6.66	2	2	8.37101	5.89944	284.614	1068.98	226.017	49.4179	13.841
117746	1	66	3	0	22.4	88.6	0.93	1.287	2.534	4.06	21	22	40	5.6	6.94	1	1	8.87137	4.6154	198.719	786.003	354.855	36.8622	4.55881
117780	1	55	3	0	23	90.5	0.96	2.348	1.396	3.44	19	17	14	10	19	1	1	10.4792	5.1654	241.022	948.368	146.709	43.2715	7.46489
117866	1	51	5	0	30.1	104.9	1.09	0.565	2.974	4.32	51	70	23	6.3	6.16	2	2	7.92841	4.94759	238.645	831.69	182.353	45.1443	6.00942
117886	2	71	4	0	28.9	99.7	1.27	1.039	2.353	4.09	11	13	16	6.5	6.16	1	1	8.53817	5.41511	246.753	851.256	136.611	42.694	2.90478
117903	2	46	5	0	35	117.4	1.03	2.868	2.793	5.15	24	22	31	5.4	5.88	2	2	9.50763	6.6798	332.767	1116.2	294.736	58.2959	5.43835
117916	1	75	1	0	29	108.4	1.63	0.779	3.155	5.15	12	13	12	6.1	5.72	1	2	8.17569	5.35172	237.095	886.245	98.1083	39.3148	5.08444
117917	2	68	2	0	30	111.7	1.89	0.914	3.207	5.51	13	14	17	9.6	11.3	1	2	9.01942	6.49143	270.583	1007.47	153.33	43.2986	25.7238
117946	2	38	1	0	32.4	107.2	1.24	0.858	3.439	5.07	15	17	15	5.4	5.27	2	2	8.19146	5.79238	265.403	878.125	122.872	46.731	2.89499
117974	2	39	5	0	23.9	83.2	1.47	1.344	2.896	4.99	25	23	24	5.1	5.11	2	2	8.60776	4.6264	205.726	716.166	206.586	33.776	1.71469
118014	1	71	3	0	26.6	94.3	1.06	1.129	2.457	4.03	21	18	11	5.5	6.33	1	1	8.64822	4.85144	230.043	815.527	95.1304	41.4949	8.65663
118026	2	80	2	0	29.1	86.8	1.29	1.558	4.577	6.59	15	17	96	5.1	6.49	2	1	8.99628	5.2905	261.792	780.877	863.643	44.0283	5.27853
118030	2	53	2	0	28.6	100	1.4	1.648	1.965	4.11	18	20	16	5.4	5.61	2	2	8.90558	5.4669	254.7	890.558	142.489	41.9588	2.36119
118033	2	61	5	0	29	101.7	1.45	1.039	3.595	5.51	13	17	20	5.5	5.77	2	2	8.47303	5.50612	245.718	861.707	169.461	41.092	2.33621
118044	1	48	3	0	26.2	94.1	1.01	0.982	3.672	5.12	20	27	20	5.6	5.94	2	2	8.44559	4.33568	221.274	794.73	168.912	40.8145	1.7292
118050	1	69	1	1	38.6	122.8	1.45	0.711	1.086	2.87	25	26	21	7.2	7.55	1	1	8.36264	6.7384	322.798	1026.93	175.615	55.753	3.46629
118055	2	53	4	0	49.8	126.2	2.02	0.632	3.181	5.48	13	14	23	5.7	5.61	2	2	7.94733	6.05648	395.777	1002.95	182.788	63.4739	2.62049
118061	2	69	1	0	49.8	147.4	1.09	1.502	3.103	4.89	15	28	34	5.8	6.16	2	2	8.90673	8.51396	443.555	1312.85	302.829	78.239	6.34617
118074	1	63	3	1	42.8	138.8	1.09	1.276	1.422	3.1	31	25	17	6.1	6.33	1	1	8.77044	7.19892	375.375	1217.34	149.097	66.7808	11.2815
118083	1	64	2	0	28.7	96.3	1.09	3.308	1.836	4.45	23	17	69	5.8	7.55	2	1	9.89968	5.91769	284.121	953.339	683.078	48.6578	15.5463
118111	2	54	5	0	31.3	106.5	1.37	1.942	3.982	6.23	43	30	51	6.2	6.33	2	1	9.19055	6.17146	287.664	978.793	468.718	47.234	4.24532
118125	2	57	4	1	46.3	125.3	1.29	1.253	3.931	5.79	11	16	18	5.7	5.88	2	1	8.67982	6.6641	401.876	1087.58	156.237	68.3803	10.7225
118126	1	38	3	0	32.2	112.1	0.88	1.716	2.56	4.22	24	20	20	5.4	5.94	2	2	9.00356	5.64801	289.915	1009.3	180.071	53.8983	4.55928
118142	1	73	3	0	40.2	132.8	1.06	3.76	1.319	4.11	14	17	32	5.9	9.16	2	2	10.2209	8.09386	410.882	1357.34	327.07	70.3286	130.943
118149	1	80	3	0	33.4	121.6	1.03	2.721	1.241	3.52	23	25	32	5.8	7.16	1	1	9.65146	6.67587	322.359	1173.62	308.847	56.2504	3.83458
118156	2	48	3	0	34.6	109	1.45	0.971	2.922	4.81	20	17	13	5.6	6.38	2	2	8.50613	5.68815	294.312	927.168	110.58	49.4736	2.99151
118220	2	39	4	0	26.9	78.6	1.68	0.316	3.853	5.69	9	14	13	5.7	5	2	2	7.13887	3.56263	192.036	561.115	92.8053	34.3954	1.33556
118254	2	63	1	0	32	97.6	1.37	1.49	3.698	5.74	27	21	18	5.6	5.44	2	2	8.77462	5.87785	280.788	856.403	157.943	46.6909	2.4758
118274	1	43	2	0	29.1	99.1	0.91	1.163	2.819	4.27	34	26	105	6	6.44	2	1	8.69517	5.54499	253.03	861.692	912.993	47.5878	2.97671
118298	1	67	3	0	30.9	111.1	1.29	1.242	2.276	4.14	17	21	26	5.8	6.61	2	1	8.78646	5.47183	271.502	976.175	228.448	46.2249	4.22452
118305	2	77	3	0	32.4	96.2	1.66	0.869	2.327	4.37	17	25	13	5.9	5.55	1	1	8.25583	5.12064	267.489	794.211	107.326	43.8142	1.4726
118343	1	37	1	1	34.8	132.5	1.09	0.531	2.638	3.96	12	13	12	5.5	5.16	2	1	7.6896	5.29284	267.598	1018.87	92.2752	50.7525	0.66736
118409	2	37	3	0	39.4	109	1.71	0.531	2.457	4.4	12	15	7	4.8	4.39	2	2	7.52645	5.00844	296.542	820.383	52.6851	50.0582	1.99989
118411	1	67	3	0	30.1	101.7	1.03	1.152	3.62	5.17	21	18	21	5.7	6	2	2	8.61396	5.09918	259.28	876.039	180.893	47.0164	1.944
118433	1	48	5	0	28.6	103.7	1.01	1.931	4.215	6.1	24	21	17	5.6	5.61	2	2	9.06364	5.38008	259.22	939.899	154.082	46.2275	2.77757
118452	2	63	4	0	26.3	91	1.32	1.637	2.508	4.58	14	17	25	7.4	8.49	1	1	9.31402	5.41582	244.959	847.576	232.851	40.8796	11.486
118458	2	65	3	0	25.1	92.2	2.43	0.892	2.741	5.59	15	18	10	5.1	5.72	2	1	8.31103	4.76837	208.607	766.277	83.1103	31.2279	2.37444
118484	1	54	4	0	34.9	108.7	1.86	0.677	2.767	4.94	17	19	19	5.7	5.88	2	2	8.06464	5.00643	281.456	876.626	153.228	45.7465	5.46971
118512	1	52	1	0	36.7	119.7	0.91	1.321	2.431	3.93	55	29	33	6.8	6.05	2	2	8.76037	6.34372	321.506	1048.62	289.092	60.0162	5.30787
118561	2	55	5	0	31.5	94.7	1.14	2.292	0.879	3.08	31	20	37	6	5.55	1	1	9.22523	6.02503	290.595	873.629	341.333	49.9358	6.0162
118564	1	80	3	1	34.4	119.8	0.93	2.981	2.327	4.63	15	21	29	9	15.7	1	1	10.5247	7.86072	362.05	1260.86	305.217	64.4992	12.2739
118577	2	80	3	0	32.2	119.1	1.68	2.405	3.801	6.59	11	12	15	5.6	7.22	2	1	9.53568	6.98892	307.049	1135.7	143.035	47.5095	6.64561
118586	2	37	1	0	43.2	112.8	1.29	0.576	3.077	4.63	15	14	12	5.4	4.88	2	2	7.71602	5.79086	333.332	870.367	92.5922	59.9071	2.23829
118599	1	69	4	1	33.4	112.6	1.34	0.565	2.483	4.09	16	24	25	5.7	5.38	2	1	7.79359	5.36077	260.306	877.558	194.84	46.4678	3.21604
118648	1	47	1	0	29.6	95.5	0.91	2.235	3.207	5.15	67	36	43	5.7	6.88	2	2	9.4154	5.41669	278.696	899.171	404.862	50.7881	4.85575
118655	2	58	3	0	41.3	117.9	0.96	1.197	3.051	4.55	23	31	26	5.8	6.33	2	2	8.70649	6.47223	359.578	1026.5	226.369	66.4651	7.55099
118681	1	65	2	0	28.8	104.4	0.98	1.4	2.534	4.16	15	14	20	6.1	5.83	1	2	8.78109	5.76208	252.896	916.746	175.622	46.0088	1.29815
118712	1	23	2	0	39.2	118.1	0.98	2.427	4.215	6.31	159	77	136	5.6	5.77	2	2	9.32188	6.55696	365.418	1100.91	1267.78	65.1688	4.95964
118721	2	70	1	0	46.3	121.8	1.32	1.152	1.758	3.59	10	13	19	5.8	7.11	1	1	8.78386	7.02939	406.693	1069.87	166.893	69.2474	8.69316
118722	2	62	4	0	49.9	135.6	1.06	0.858	1.655	3.1	19	25	20	5.9	4.66	1	1	8.0684	6.89833	402.613	1094.08	161.368	73.8665	1.81222
118758	1	80	3	0	31.8	110.5	1.19	2.224	2.612	4.81	20	18	26	5.6	6	2	1	9.27219	6.15731	294.856	1024.58	241.077	50.0297	3.97867
118767	2	62	5	0	21	76.2	1.99	1.005	3.207	5.66	11	14	13	6.8	6.94	1	2	8.6238	4.24231	181.1	657.134	112.109	28.1656	1.4867
118775	2	56	3	0	28	95.3	1.47	0.35	2.896	4.53	15	18	13	5.8	5.22	2	2	7.28413	4.15427	203.956	694.178	94.6938	37.3218	1.17856
118784	1	27	1	0	35.2	114.7	1.16	0.565	3.439	4.86	43	28	27	5.3	5.72	2	2	7.8536	5.19497	276.447	900.808	212.047	51.276	3.69131
118792	1	67	5	0	28.5	107.6	1.06	1.084	2.741	4.29	19	24	15	5.7	6.94	2	1	8.69951	5.89463	247.936	936.068	130.493	44.8688	4.81482
118796	1	77	3	1	29.2	105.1	0.98	1.423	2.379	4.01	21	25	20	7.7	4.39	1	2	8.51258	4.99817	248.567	894.672	170.252	45.346	3.54907
118805	1	56	3	0	42.1	135.6	1.01	2.823	2.612	4.91	37	25	31	5.3	6.55	2	1	9.599	6.79345	404.118	1301.62	297.569	71.0891	5.77564
118813	1	72	4	0	30.2	105.6	1.09	1.253	1.319	2.97	16	17	20	5.8	5.38	2	2	8.59109	5.34287	259.451	907.22	171.822	46.2196	2.86216
118841	1	59	1	0	22.2	86.6	1.14	1.806	3.077	5.04	25	21	52	6.4	7.33	1	1	9.26483	4.97417	205.679	802.334	481.771	35.4908	1.6745
118864	2	61	5	0	33.3	121	0.91	1.592	2.302	3.93	15	15	61	7	7.27	1	2	9.13081	6.65559	304.056	1104.83	556.979	56.1871	14.8082
118897	1	40	3	0	31.4	106.4	0.54	1.705	1.19	2.51	41	26	43	5.4	5.94	2	2	8.99696	5.32116	282.505	957.277	386.869	60.8492	5.51496
118914	1	60	5	0	22.2	83.7	1.22	2.416	2.095	4.42	16	16	33	5.8	8.05	1	2	9.64956	4.84795	214.22	807.668	318.436	35.8795	1.9964
118949	2	64	2	0	33.1	110.4	1.94	0.926	3.724	6.08	17	20	66	5.7	5.66	2	1	8.33854	5.60984	276.006	920.575	550.344	43.3616	1.77347
119031	1	76	3	0	32.9	104.8	1.03	2.608	2.25	4.47	24	22	18	5.8	7.16	2	1	9.60908	6.30183	316.139	1007.03	172.963	55.2278	8.40107
119041	1	37	1	0	37.2	112.4	1.03	2.111	3.103	5.09	41	24	34	5.5	5.11	2	2	9.05975	6.10867	337.023	1018.32	308.032	59.6611	2.71625
119058	2	78	3	0	27.1	95.4	1.16	3.093	4.319	6.9	15	24	12	6	6.11	2	1	9.62046	5.7978	260.715	917.792	115.446	44.1565	3.44604
119092	2	67	3	0	22.4	85.2	2.4	0.756	3.207	5.95	16	23	24	5.4	5.94	2	2	8.18437	4.07545	183.33	697.309	196.425	27.8646	1.47048
119127	1	33	5	0	27.4	95.5	1.11	0.79	3.698	5.17	19	22	15	5.4	5.55	2	1	8.16052	4.42801	223.598	779.329	122.408	40.784	2.45187
119158	2	44	5	0	33.6	112.5	1.14	2.269	2.715	4.89	21	20	34	6.2	5.72	2	2	9.24489	6.46797	310.628	1040.05	314.326	53.3525	4.43872
119170	1	65	4	0	44.1	143.6	0.83	1.14	2.405	3.75	15	20	18	6	5.66	2	2	8.54695	7.20694	376.92	1227.34	153.845	72.7885	4.50284
119175	2	49	5	1	30.3	98.8	1.19	1.084	3.31	4.99	25	17	26	4.8	5.88	2	1	8.53464	5.27674	258.6	843.222	221.901	45.3482	4.15781
119189	2	64	4	0	32	105.7	1.14	0.926	3.258	4.81	11	16	13	5.5	6.27	2	1	8.44096	5.65047	270.111	892.209	109.732	48.4551	8.34607
119191	1	19	2	0	31.3	101.5	0.83	1.626	2.457	4.03	52	28	40	4.9	5.5	2	2	8.87179	5.00827	277.687	900.486	354.871	52.6958	5.13822
119245	1	45	3	0	28.8	107.2	1.47	0.576	2.741	4.47	30	23	30	5.2	6.33	2	2	7.97488	4.40901	229.676	854.907	239.246	40.113	3.80925
119260	2	65	3	1	35	112.5	1.14	2.71	5.663	8.04	17	16	32	6.6	7.27	2	1	9.66269	6.9862	338.194	1087.05	309.206	57.5159	7.45094
119262	1	51	3	1	41.9	124.6	1.58	1.705	2.327	4.68	23	23	11	6.3	7.6	1	1	9.24411	6.49277	387.328	1151.82	101.685	61.6858	4.28978
119297	2	65	3	0	35.6	118	1.14	1.276	3.336	5.07	28	23	24	6.7	7.6	2	1	8.95422	6.71709	318.77	1056.6	214.901	56.0543	7.98844
119325	1	71	5	0	37.3	130.1	1.01	1.863	2.276	4.14	37	30	21	7.3	6.66	1	2	9.20029	6.74723	343.171	1196.96	193.206	61.1277	6.23968
119353	2	52	5	0	24.6	90.7	1.34	1.874	2.845	5.04	26	27	21	7.7	8.1	1	2	9.40245	5.3002	231.3	852.802	197.451	38.1452	3.4668
119354	2	34	4	0	52.9	141.1	1.14	1.468	2.069	3.88	16	17	60	6.6	6.72	2	1	8.97018	7.81774	474.522	1265.69	538.211	82.7415	10.3607
119360	2	60	1	0	29.8	103	1.11	1.603	4.344	6.18	25	25	28	6	6	2	1	8.94481	5.7189	266.555	921.316	250.455	46.5915	4.19733
119361	1	72	3	0	28.3	111.4	0.91	3.94	0.181	2.9	27	19	49	10.7	19.4	1	1	11.0199	7.22125	311.862	1227.61	539.973	55.3654	6.11316
119370	2	63	3	0	44.7	128	1.37	1.219	1.862	3.8	20	20	19	6.6	6.44	1	1	8.74257	6.96793	390.793	1119.05	166.109	65.6259	2.81929
119372	1	63	4	0	26.3	96.4	1.42	1.456	2.56	4.65	10	14	13	5.8	5.77	2	1	8.81106	4.74252	231.731	849.386	114.544	38.197	2.29518
119407	1	57	4	0	23.5	92.4	0.83	2.687	2.017	4.09	26	21	47	6.1	5.61	2	1	9.39424	5.00304	220.765	868.028	441.529	41.2724	7.32043
119427	2	67	1	0	40.6	120.6	0.96	1.626	2.638	4.34	14	9	29	8.5	13.4	1	1	9.7656	7.78408	396.484	1177.73	283.203	72.4379	13.4119
119441	2	68	2	0	27.9	92.6	1.06	1.276	1.862	3.52	21	21	13	6.3	6.99	1	1	8.87052	5.2756	247.488	821.41	115.317	44.3258	5.26269
119451	1	68	3	0	31.7	110	1.03	1.795	2.483	4.34	22	14	32	5.7	6.16	2	2	9.08529	5.76677	288.004	999.382	290.729	51.0688	7.09084
119512	1	71	4	0	24.4	91.1	1.32	0.44	2.457	3.98	14	20	12	5.8	6.66	2	1	7.75791	3.96602	189.293	706.745	93.0949	34.946	4.58208
119519	2	67	4	0	47.1	137	1.4	1.061	1.836	3.72	10	12	12	8.1	19.8	1	1	9.72508	8.45927	458.051	1332.34	116.701	79.0169	11.7216
119544	1	80	3	1	40.7	129.4	0.85	1.479	2.431	3.96	14	17	22	5.2	5.72	1	1	8.81678	6.99504	358.843	1140.89	193.969	67.7469	2.38206
119567	2	69	3	1	39.4	135	1.24	0.666	1.526	3.08	10	18	10	5.9	6.88	1	1	8.20467	6.76209	323.264	1107.63	82.0467	58.2863	7.42734
119588	1	58	3	0	30.5	110.3	1.55	2.664	3.646	6.41	19	16	39	5.7	5.88	2	2	9.43412	5.9976	287.741	1040.58	367.931	45.4764	5.54288
119609	2	24	3	1	57	145.9	1.27	1.084	2.198	3.96	82	85	77	5.7	6.16	2	2	8.58073	7.84416	489.102	1251.93	660.716	84.3916	15.4356
119630	2	55	1	0	26.1	101.6	1.4	2.281	3.439	5.87	12	16	27	5.6	5.72	2	1	9.24985	5.79756	241.421	939.785	249.746	39.3318	2.9744
119680	1	41	4	0	34.1	108.4	1.03	1.468	3.543	5.25	27	16	34	5.7	5.5	2	1	8.76951	5.29885	299.04	950.615	298.163	53.5506	7.05956
119681	1	72	1	0	30.4	103.3	1.68	0.339	2.612	4.45	15	18	17	5.7	7.72	1	1	7.64252	4.84934	232.333	789.473	129.923	41.7295	3.61982
119692	2	80	3	0	26.6	103.7	1.24	2.043	2.612	4.78	7	14	10	5.6	5.77	2	1	9.14974	6.08613	243.383	948.828	91.4974	40.9773	3.31326
119693	2	37	5	0	33.7	115.2	1.14	0.971	3.414	4.99	23	22	35	5.5	5.88	2	2	8.42464	5.68552	283.91	970.518	294.862	50.7353	8.24768
119707	1	20	5	1	38	119	0.96	1.976	4.707	6.57	126	94	126	5.6	6.77	2	2	9.27566	6.22563	352.475	1103.8	1168.73	63.5404	13.7205
119708	1	80	3	0	24.3	98.1	1.01	3.41	3.957	6.52	19	21	15	5.6	6.44	2	2	9.77087	5.56633	237.432	958.522	146.563	41.6572	3.05113
119745	2	45	4	1	54.5	138.7	1.16	1.377	3.465	5.25	14	18	15	5.3	5.38	2	1	8.68558	7.3189	473.364	1204.69	130.284	82.405	3.29017
119768	1	54	4	0	27.9	104.1	1.63	0.576	3.026	4.91	13	24	17	5	5.55	2	2	7.84385	4.76397	218.843	816.545	133.345	37.2086	1.31227
119779	1	67	2	0	28.5	103.6	1.4	1.118	3.103	5.02	16	21	22	7.1	4.27	1	1	8.24578	5.34582	235.005	854.263	181.407	39.5343	2.54112
119798	1	68	3	0	32	106.4	1.47	1.694	2.974	5.22	24	22	27	5.7	6.05	2	2	9.00884	5.55998	288.283	958.54	243.239	46.7614	6.78944
119806	1	56	1	0	34.7	117.2	0.93	1.761	2.896	4.63	23	15	37	5.6	6.83	2	2	9.16889	6.52852	318.161	1074.59	339.249	58.065	7.25801
119807	1	58	3	0	29.9	103.8	1.32	1.061	1.862	3.67	37	28	33	5.5	6.44	2	1	8.60374	4.99479	257.252	893.068	283.923	44.0071	3.64647
119817	1	50	3	0	29.1	108.2	1.71	0.452	3.905	5.82	42	18	13	5.8	5.66	2	2	7.62071	4.56567	221.763	824.56	99.0692	38.1816	1.56216
119843	1	58	3	0	33.7	118.6	0.93	1.366	2.327	3.88	31	22	24	5.9	5.88	2	2	8.76608	5.79842	295.417	1039.66	210.386	54.6207	5.24757
119846	1	37	4	0	31.9	110.7	2.22	1.14	3.258	6	101	88	240	5.4	5.22	2	2	8.46527	5.18597	270.042	937.105	2031.66	40.5804	2.00448
119864	1	80	3	0	25	98.3	1.09	1.366	2.224	3.93	18	19	16	6.1	6	2	2	8.78477	5.33051	219.619	863.543	140.556	38.9286	2.09333
119871	2	39	4	1	47.6	127	1.11	1.219	3.207	4.89	28	19	41	6.6	6.49	1	1	8.75116	6.77268	416.555	1111.4	358.797	73.8427	6.39193
119897	1	32	4	0	27.9	101.1	0.98	2.032	3.595	5.51	32	26	33	4.7	5.27	2	2	9.05369	4.98545	252.598	915.328	298.772	45.3561	3.251
119911	1	69	3	0	38.7	130	1.09	1.152	3.75	5.35	17	19	14	5.7	5.61	2	1	8.54695	6.09826	330.767	1111.1	119.657	59.1944	5.67483
119923	2	69	3	1	45.3	128.6	1.47	1.671	1.991	4.24	18	17	17	6.6	7.22	2	1	9.1716	8.25958	415.473	1179.47	155.917	67.3527	15.3224
119958	1	30	3	0	44.9	134.9	0.96	1.513	2.508	4.16	35	19	18	5.6	5.83	2	2	8.85865	7.0131	397.754	1195.03	159.456	72.6255	11.4579
119966	1	66	4	0	26.2	97.3	1.42	1.14	4.836	6.78	15	21	14	6	5.77	2	2	8.56636	4.59233	224.439	833.507	119.929	37.4847	4.4211
119968	1	70	3	0	43.2	135.5	1.11	1.14	1.422	3.05	12	13	22	7.1	7.33	1	1	8.80478	6.48043	380.366	1193.05	193.705	67.7644	2.59971
119994	2	55	5	0	22.3	84.6	1.32	1.31	3.957	5.87	13	11	13	7.9	10.1	2	1	9.26445	4.84708	206.597	783.772	120.438	35.0156	4.29138
119996	2	53	4	1	28.1	115	1.14	0.847	3.258	4.78	15	17	34	8.3	9.05	1	1	8.71809	6.07993	244.978	1002.58	296.415	44.509	5.27313
119997	1	18	3	0	44.3	133	1.03	0.734	2.25	3.62	41	24	42	5	6.22	2	2	8.19974	6.39628	363.248	1090.57	344.389	68.0485	12.4815
120005	1	41	4	0	33.3	114.7	1.19	1.614	6.155	8.09	27	24	29	6	5.33	2	2	8.83405	5.63551	294.174	1013.27	256.187	50.569	5.22814
120013	1	62	2	0	39.5	120.8	1.11	0.768	3.879	5.35	19	20	27	6.9	7.88	1	1	8.48219	6.12462	335.046	1024.65	229.019	61.5797	10.167
120021	2	56	4	0	37.6	115.3	1.4	1.31	2.56	4.55	29	16	25	6	5.55	2	2	8.66561	6.57765	325.827	999.145	216.64	54.2534	2.00293
120052	1	72	3	0	32.5	116.2	0.72	1.84	1.94	3.52	11	13	11	5.1	5.83	2	1	9.05456	6.14927	294.273	1052.14	99.6002	57.7549	5.40765
120062	2	68	3	0	30	112.6	1.4	0.926	4.215	6.03	11	15	13	5.5	5.72	2	1	8.3483	5.78117	250.449	940.019	108.528	42.5895	2.3846
120063	1	63	3	0	23.2	89.6	0.83	0.948	1.836	3.1	8	13	17	6	6.49	2	1	8.49984	4.47728	197.196	761.586	144.497	38.5718	1.94412
120116	1	50	4	0	27.7	98.5	1.14	0.61	2.586	4.01	24	26	25	6	5.77	2	1	7.94023	3.94409	219.944	782.112	198.506	40.7599	0.718044
120169	1	61	4	1	38.8	120.8	1.16	0.677	2.586	4.06	21	19	36	5.9	6.77	2	2	8.20522	5.83396	318.362	991.19	295.388	58.2717	9.62844
120190	1	80	3	0	31.4	107.2	1.01	1.253	1.5	3.08	14	12	13	7.4	14.4	1	1	9.57321	6.02258	300.599	1026.25	124.452	55.232	12.288
120198	1	29	1	0	38.7	131.4	0.98	1.152	3.491	4.99	24	21	25	5.7	5.77	2	2	8.57622	6.21575	331.9	1126.91	214.405	61.031	8.11647
120211	2	52	5	0	28.7	88.3	1.24	1.581	4.629	6.59	12	17	14	5.8	4.61	1	1	8.66734	4.93759	248.753	765.326	121.343	42.4331	1.42398
120212	1	61	4	0	29.9	111	1.63	1.197	4.112	6.28	16	16	30	6.3	5.94	2	1	8.64312	5.07343	258.429	959.386	259.294	41.6286	5.1348
120246	1	34	3	0	29.6	105.7	0.93	3.5	2.483	5.02	63	32	37	5	5.55	2	1	9.6486	5.5669	285.598	1019.86	356.998	51.4965	5.0986
120252	1	58	3	0	28.3	94	1.86	0.926	4.319	6.59	21	21	14	5.1	6.22	2	1	8.43207	4.537	238.628	792.615	118.049	37.8747	2.9082
120257	1	70	3	0	28.7	114	0.88	3.093	1.836	4.14	28	23	36	5.5	6.99	2	1	9.75626	6.05451	280.005	1112.21	351.225	50.9914	13.2437
120258	2	59	2	0	27.1	101	1.86	0.994	4.112	6.44	23	21	17	6.1	6.38	2	1	8.52912	5.43496	231.139	861.441	144.995	36.5125	3.2694
120260	1	40	2	0	34.4	107.2	0.98	0.914	2.664	4.06	26	17	19	4.8	5.94	2	2	8.37413	4.91625	288.07	897.707	159.108	53.7807	4.21344
120261	2	19	4	1	53.7	141.3	0.98	1.14	2.741	4.24	11	17	29	6.1	5.66	2	2	8.54695	7.00512	458.971	1207.68	247.861	84.4463	9.82576
120311	2	65	3	0	31.2	107.9	0.98	1.547	2.534	4.22	17	18	15	5.4	5.55	2	2	8.832	5.66235	275.559	952.973	132.48	49.9195	3.82087
120327	1	76	3	0	34.2	122	1.32	0.655	2.043	3.67	13	17	13	5.9	5.33	2	1	7.93164	5.44241	271.262	967.661	103.111	48.027	3.88972
120330	1	50	3	0	30.4	104.7	1.03	1.513	3.465	5.2	38	20	35	6	6.44	2	2	8.95828	5.46262	272.332	937.932	313.54	48.6435	4.46793
120332	2	63	2	0	30.3	105.7	1.63	1.321	2.793	5.02	26	18	22	5.8	7.77	2	1	9.01067	6.0128	273.023	952.428	198.235	43.7623	9.50012
120338	2	66	3	0	35.2	113.2	1.55	1.535	3.491	5.74	35	30	24	6.1	6.16	2	1	8.92904	6.08163	314.302	1010.77	214.297	50.5563	8.02443
120340	2	78	4	0	29	102.4	2.64	0.553	2.689	5.59	7	16	22	5.8	6.61	2	1	7.9778	5.02724	231.356	816.926	175.512	35.4867	2.5588
120350	2	59	3	0	28.7	97.8	1.22	1.389	5.741	7.6	22	21	22	6	5.55	2	2	8.72421	5.38654	250.385	853.227	191.933	43.0681	1.7982
120368	1	25	5	0	26.9	88.6	1.06	1.468	3.388	5.12	57	41	26	5.9	6.11	2	2	8.87487	4.71694	238.734	786.313	230.747	42.4331	3.90497
120386	2	37	4	0	46.1	127.8	1.14	0.903	3.026	4.58	19	16	28	10.1	9.6	1	1	8.84217	6.80741	407.624	1130.03	247.581	73.7568	4.96213
120387	1	65	3	0	28.8	105.7	1.47	0.971	4.991	6.9	23	19	47	5.3	6.49	2	2	8.52337	5.14812	245.473	900.921	400.599	41.0897	2.06238
120396	2	67	4	0	35.9	112	1.47	0.576	1.888	3.62	23	21	16	6	5.94	2	1	7.91151	5.32826	284.023	886.089	126.584	49.5448	4.42992
120403	2	51	4	0	42.4	124.2	0.98	0.835	3.362	4.73	12	13	24	6	6.49	2	1	8.37309	6.37217	355.019	1039.94	200.954	66.7905	9.26772
120411	2	50	4	1	54.5	144.7	1.5	0.7	2.25	4.06	21	21	64	5.4	6.22	2	1	8.15249	7.52337	444.31	1179.66	521.759	75.9157	9.00656
120412	1	52	3	1	35.3	123.4	1.06	0.881	2.483	3.96	33	24	48	5	5.38	2	2	8.23827	5.72734	290.811	1016.6	395.437	53.2869	5.68367
120452	2	58	4	0	43.1	116.7	1.5	1.005	4.888	6.85	10	12	20	6.2	6.05	2	1	8.48684	6.29234	365.783	990.414	169.737	60.7882	5.92631
120455	2	80	3	0	27.9	91.1	1.47	0.621	3.129	4.89	11	18	17	5.5	5.27	2	2	7.86806	4.54234	219.519	716.781	133.757	37.9627	2.52492
120458	2	18	3	0	33.5	109.3	1.66	0.35	1.94	3.75	41	31	15	5	5.05	2	2	7.2517	5.13017	242.932	792.611	108.775	43.1855	3.57091
120527	1	55	1	0	29.8	103.1	1.11	1.287	3.879	5.59	52	31	39	10.2	14.3	1	2	9.59601	6.17186	285.961	989.349	374.244	51.0695	5.51027
120556	1	76	3	0	25.3	100.1	1.5	2.698	2.25	4.99	19	17	24	6.8	9.55	1	2	9.93081	5.50124	251.25	994.074	238.339	39.6792	5.97193
120576	2	28	1	0	27.1	95	1.86	0.587	2.922	5.04	15	16	13	4.8	5.16	2	2	7.7907	4.66068	211.128	740.116	101.279	34.6762	2.66256
120586	1	19	3	0	23.9	94	0.83	2.247	2.121	3.98	18	18	13	5.1	5.22	2	2	9.14345	4.57903	218.529	859.485	118.865	41.0898	4.3732
120593	1	68	4	0	28.4	110.5	1.14	1.581	3.827	5.69	18	30	33	6.2	5.22	2	2	8.79179	5.52298	249.687	971.493	290.129	43.476	1.20176
120609	1	39	3	0	24.6	85.5	1.55	0.7	3.103	4.97	18	16	10	5.3	5.88	2	2	8.09743	3.92923	199.197	692.33	80.9743	33.7253	1.75616
120614	1	23	3	0	27.5	93.5	1.24	1.163	5.482	7.27	59	23	52	5.2	6.05	2	2	8.63293	4.59407	237.406	807.179	448.912	40.9988	3.57891
120663	1	19	1	0	26.8	89.7	1.19	1.411	3.827	5.66	58	35	42	4.9	5.38	2	2	8.70988	4.49785	233.425	781.276	365.815	40.3556	3.39777
120685	1	38	3	1	51	154.5	1.01	0.756	0.905	2.25	41	25	37	5.6	6.11	2	1	8.21203	7.20476	418.813	1268.76	303.845	78.785	11.1582
120699	2	71	2	0	32.1	104	1.37	2.055	4.008	6.31	17	16	26	5.6	5.77	2	2	9.15525	5.90295	293.884	952.146	238.037	48.2366	6.36752
120793	2	70	4	0	37.5	128	1.4	0.756	2.741	4.47	16	19	15	6.2	6.22	1	1	8.23004	6.07874	308.627	1053.45	123.451	53.3343	3.63524
120826	2	52	3	0	30.6	104.5	1.11	1.377	3.388	5.12	13	17	17	6	5.88	2	2	8.77431	5.51362	268.494	916.916	149.163	47.2777	3.37643
120831	1	60	3	0	28.6	102.6	0.93	3.432	4.603	7.11	23	21	31	5.7	5.55	2	2	9.62905	5.8806	275.391	987.941	298.501	49.6623	2.69113
120841	1	55	1	0	38.9	136.3	1.24	2.19	2.172	4.42	66	59	37	6.4	7.27	1	1	9.44991	7.10045	367.601	1288.02	349.647	61.5222	30.8862
120846	1	42	4	0	30.8	107.2	1.91	0.26	3.181	5.22	10	14	13	6	7.16	2	1	7.30216	4.32243	224.907	782.791	94.9281	40.3482	5.21248
120849	1	26	3	0	34	103.5	1.09	1.084	1.94	3.52	28	23	18	5.4	5.83	2	2	8.52516	5.39336	289.855	882.354	153.453	52.065	3.62496
120930	2	62	4	0	38.2	128.4	1.76	0.802	3.026	5.15	14	14	26	5.7	6.22	2	2	8.28803	6.54882	316.603	1064.18	215.489	51.4853	3.09894
120953	1	61	3	0	37.3	111.5	0.93	1.558	3.62	5.28	45	27	42	5.5	6.44	2	1	8.9877	5.85355	335.241	1002.13	377.483	61.5523	14.9065
120981	2	68	3	0	31.9	104.7	1.19	2.089	2.896	5.04	34	27	33	5.7	6.11	2	2	9.22769	6.00086	294.363	966.139	304.514	50.024	5.88732
120984	2	39	3	0	33.2	104.4	0.83	2.563	3.517	5.51	27	29	30	6.1	6.11	2	2	9.43228	5.88602	313.152	984.73	282.968	58.4594	5.40939
120994	2	55	1	0	38.8	127.5	0.93	1.106	2.172	3.62	29	29	20	6.6	6.33	1	1	8.62802	6.82004	334.767	1100.07	172.56	62.6567	4.70671
121027	2	20	1	0	37.9	118.4	0.98	1.377	3.207	4.81	10	13	15	5.2	4.77	2	2	8.56522	6.04724	324.622	1014.12	128.478	59.2172	5.70492
121041	1	42	5	1	47.9	148.6	1.11	0.96	3.595	5.15	84	53	25	7.2	8.1	1	1	8.73311	7.07601	418.316	1297.74	218.328	75.5489	18.6408
121067	1	60	2	1	35.2	123	0.85	1.355	1.552	3.03	46	27	43	5.9	6.99	2	2	8.93063	6.36792	314.358	1098.47	384.017	59.5866	9.95065
121073	1	71	3	1	27.2	101.7	1.32	1.073	2.121	3.93	15	17	15	8.5	11.7	1	2	9.20784	5.13116	250.453	936.437	138.118	43.1966	2.5428
121078	1	64	4	0	36.7	130.3	0.83	1.682	2.25	3.85	33	23	32	5.4	6.77	1	1	9.11482	6.51845	334.514	1187.66	291.674	63.2589	10.2302
121083	1	24	5	0	30.9	105.7	0.91	2.506	3	5.04	33	21	33	5.1	5.5	2	2	9.30465	5.6168	287.514	983.502	307.053	52.4967	5.64667
121105	1	54	5	0	31.1	105.7	1.14	2.473	2.508	4.78	11	16	76	9.1	13.4	1	1	10.1849	6.13413	316.749	1076.54	774.05	53.8746	11.119
121116	2	42	5	0	27.9	92.1	0.98	1.434	3.75	5.38	50	31	26	5.3	4.94	2	2	8.63968	5.05536	241.047	795.714	224.632	43.8743	4.4438
121134	1	56	3	0	31.1	102.5	0.88	1.005	2.87	4.22	47	32	27	6.2	6.27	2	2	8.52288	5.13577	265.061	873.595	230.118	50.7336	5.30024
121172	2	73	3	0	49.6	119.9	1.19	2.856	3.853	6.36	10	16	15	6	6.66	2	2	9.62773	7.62461	477.536	1154.37	144.416	80.3275	6.16272
121237	2	63	3	0	30.6	103.1	1.6	1.084	5.431	7.53	10	19	17	5.5	5.44	2	2	8.45617	5.53543	258.759	871.831	143.755	42.0894	1.89312
121246	2	48	3	0	39.6	128.5	1.4	2.314	2.612	5.07	7	8	27	6.4	7.72	1	1	9.56434	7.71996	378.748	1229.02	258.237	61.3511	11.2129
121274	1	58	5	1	41.2	131.7	0.96	1.581	2.948	4.63	28	24	26	5.6	5.5	2	1	8.84362	6.92452	364.357	1164.7	229.934	66.44	4.69578
121277	2	60	4	0	43.3	124.1	1.66	1.05	4.008	6.15	19	20	18	5.9	5.22	2	1	8.38275	6.24055	362.973	1040.3	150.889	58.7034	3.19232
121304	1	58	2	0	28.1	102.1	1.47	0.644	3.284	5.04	29	23	27	4.9	5.72	2	2	7.98463	4.80113	224.368	815.231	215.585	38.7276	2.27275
121336	2	73	3	1	30.8	110.3	1.5	1.49	1.94	4.11	14	13	35	6.1	7.11	1	1	9.04169	6.05892	278.484	997.298	316.459	45.2165	3.86784
121341	1	61	1	0	30.8	115.8	1.5	1.095	3.388	5.38	34	23	55	5.8	6.38	2	2	8.6265	5.8418	265.696	998.948	474.457	43.919	4.47167
121353	1	63	3	0	25.3	95	1.22	0.994	3.905	5.59	17	17	56	5.6	5.94	2	1	8.45702	4.61469	213.963	803.417	473.593	37.5242	1.27512
121360	1	58	4	0	39.7	126.3	1.24	1.073	2.715	4.45	27	29	30	4.9	5.77	2	1	8.50512	5.83803	337.653	1074.2	255.154	58.5956	9.27303
121408	1	37	1	0	27.1	101.1	1.03	2.845	3.31	5.64	13	14	30	5.1	5.22	2	2	9.37958	5.50363	254.187	948.275	281.387	44.7159	3.79552
121414	2	53	4	0	29.5	104.9	1.06	0.892	2.534	4.01	15	14	31	12.5	14.2	1	2	9.22148	5.85907	272.034	967.333	285.866	50.6961	6.25431
121454	2	80	3	0	26.3	98.9	0.96	1.614	1.448	3.15	26	26	16	8.1	12.9	1	1	9.71643	6.07047	255.542	960.955	155.463	46.6763	22.8301
121460	2	58	2	1	33.1	112.4	0.91	3.997	2.689	5.43	28	22	58	11.9	20.6	1	1	11.0924	7.82171	367.157	1246.78	643.356	65.1641	8.72524
121461	2	45	1	0	32.9	98.9	1.53	1.005	2.974	4.97	18	14	16	5.6	5.38	2	2	8.3702	5.54834	275.38	827.813	133.923	45.5508	4.44986
121489	1	80	3	0	36.1	121.9	1.03	1.129	1.681	3.23	14	13	19	6.5	6.94	1	1	8.74034	6.35329	315.526	1065.45	166.066	57.3267	2.23622
121494	1	80	3	0	31.6	114	1.29	1.502	4.086	6.08	22	20	48	7.1	9.49	1	2	9.33887	6.09405	295.108	1064.63	448.266	49.7852	9.39721
121590	2	63	2	1	31.9	100.1	1.32	1.084	1.784	3.59	45	46	104	8.5	8.22	2	1	8.86841	6.07617	282.902	887.728	922.315	48.4465	11.2048
121606	2	44	1	0	27.6	98	1.6	0.813	2.276	4.24	17	17	33	5.5	5.11	2	2	8.10531	5.02734	223.706	794.32	267.475	37.0831	1.8078
121625	1	68	5	0	27.3	103.6	1.29	1.502	3.517	5.51	53	31	70	6.6	5.94	2	2	8.87003	5.69706	242.152	918.935	620.902	40.8194	2.38392
121629	2	56	2	0	28.8	89.4	1.42	0.881	3.776	5.61	19	19	27	6.1	7.11	2	1	8.51559	5.15782	245.249	761.294	229.921	41.7637	3.84256
121637	2	64	5	0	33.7	111.5	0.96	2.664	2.25	4.42	23	21	25	6	6.94	2	2	9.599	6.37456	323.486	1070.29	239.975	57.7347	5.29291
121682	1	76	3	0	35.8	113.1	1.4	0.779	1.733	3.49	21	22	16	5.9	6.22	2	1	8.25946	5.41533	295.689	934.145	132.151	50.9779	8.75223
121700	1	47	3	1	40.1	129.6	0.96	1.694	2.638	4.37	41	32	286	6.7	7.77	1	2	9.25913	6.68514	371.291	1199.98	2648.11	67.3396	6.27816
121708	2	65	1	0	29.6	104	0.96	1.829	1.707	3.49	53	37	22	6.9	8.6	1	1	9.43787	6.15385	279.361	981.539	207.633	50.471	3.41707
121741	1	77	3	0	27.2	99.6	1.58	1.705	3.776	6.13	19	18	16	5.7	6.77	2	2	9.12815	5.17158	248.286	909.164	146.05	39.5599	1.23665
121751	1	52	1	0	35.3	115.8	0.98	1.671	3.827	5.59	49	25	38	6.1	6.49	2	2	9.06624	6.23439	320.038	1049.87	344.517	57.6958	5.05932
121753	1	20	1	0	32.7	103.3	0.96	2.766	3.336	5.56	47	33	28	5.5	5.88	2	1	9.47155	6.13809	309.72	978.411	265.203	55.4643	4.25189
121754	1	29	3	0	28.8	100.2	1.11	0.847	3.077	4.58	69	38	24	5.1	5.88	2	2	8.28778	4.46231	238.688	830.436	198.907	43.3354	2.98443
121771	1	41	5	0	29.7	114.2	1.14	0.553	2.405	3.8	18	22	11	5.4	5.88	2	2	7.86211	5.05263	233.505	897.853	86.4832	43.6728	1.98091
121773	1	42	4	0	33	113.8	1.09	0.824	2.715	4.19	16	21	35	7	6.27	2	2	8.3247	5.07147	274.715	947.351	291.365	50.3294	3.85117
121782	1	35	5	1	32.5	110.1	1.09	3.139	2.198	4.73	40	23	58	5.8	6.55	2	2	9.70516	5.86464	315.418	1068.54	562.899	54.2777	3.60978
121784	2	74	1	0	27.1	99.8	1.5	1.739	4.862	7.16	21	22	22	6.7	6.27	1	2	9.07119	6.04343	245.829	905.305	199.566	39.6456	4.40572
121812	2	57	3	0	28	96	1.42	2.01	3.465	5.82	24	31	17	5.8	6.38	2	1	9.23357	5.81261	258.54	886.423	156.971	42.0019	3.17582
121827	2	66	3	0	28.6	99.6	1.45	1.276	2.922	4.97	15	15	22	6.1	5.88	2	2	8.69768	5.31792	248.754	866.289	191.349	41.0939	3.96443
121846	2	36	3	1	45.5	140.1	1.42	1.174	2.353	4.32	40	23	106	5.7	6.11	2	1	8.65172	7.25378	393.653	1212.11	917.083	65.6356	10.3436
121872	1	67	3	0	31.1	113.1	0.75	2.574	1.526	3.47	31	23	29	7.1	11.7	1	1	10.0881	6.52723	313.739	1140.96	292.554	59.8207	10.5404
121882	1	38	1	0	29.9	99.8	1.29	1.547	3	4.99	20	19	19	5.4	5.66	2	2	8.85181	5.6484	264.669	883.41	168.184	44.5737	2.35708
121891	2	53	3	0	32.3	109.8	0.88	2.19	3.233	5.12	39	24	30	6.2	8.49	2	1	9.60515	6.56691	310.246	1054.65	288.154	56.9232	22.1683
121897	1	18	1	0	24.1	88.3	1.14	1.31	3.414	5.15	31	25	19	5.1	5.27	2	2	8.61432	4.3243	207.605	760.644	163.672	36.4512	1.60911
121911	2	80	4	1	42	118	2.51	0.61	2.198	4.99	13	15	54	6.6	6.27	1	1	8.02322	5.71014	336.975	946.741	433.254	51.7325	1.26793
121921	1	30	5	0	34.1	119.3	1.06	0.779	3.155	4.58	32	24	31	5.3	6	2	1	8.22309	5.30278	280.407	981.015	254.916	51.9042	1.2
121927	2	71	1	0	43.4	125	1.32	2.247	3.362	5.72	17	20	33	6.2	6.27	1	2	9.32755	7.13988	404.815	1165.94	307.809	66.8037	3.36629
121944	2	56	3	0	29.7	97.8	2.33	0.655	4.81	7.45	20	18	25	5.6	5.72	2	2	8.00202	4.69183	237.66	782.598	200.051	36.8028	2.14564
121968	1	69	2	1	34.9	120	1.16	1.4	1.862	3.67	24	23	21	6.2	6.38	1	1	8.87207	6.38278	309.635	1064.65	186.313	53.8105	9.28928
121970	2	32	4	0	28.2	95.7	1.01	1.829	3.155	4.99	17	16	28	5.6	5.05	2	2	8.90531	5.08495	251.13	852.238	249.349	44.9579	5.08367
121972	1	38	5	0	25.7	87.1	1.19	2.552	2.483	4.84	68	29	78	6	6	2	2	9.40952	5.14159	241.825	819.569	733.942	40.8883	1.98933
121978	1	52	5	0	35.5	117.1	1.27	1.953	3.155	5.33	43	27	62	8.2	12	1	1	9.84004	6.91638	349.321	1152.27	610.083	58.4566	12.4587
122037	1	68	4	1	36.8	120.4	1.01	1.321	3.31	4.91	27	21	22	8.3	12.3	2	1	9.4717	6.48688	348.559	1140.39	208.377	63.5812	9.65413
122044	2	41	5	0	45.8	127.3	1.4	1.976	3.051	5.35	14	17	23	6.8	8.27	2	1	9.47559	7.60556	433.982	1206.24	217.938	70.7164	4.6312
122056	2	61	2	0	28.9	100.2	1.37	1.095	2.586	4.45	23	20	30	7.3	7.44	1	1	8.7794	5.8181	253.725	879.696	263.382	42.9457	4.29536
122134	2	80	3	0	29.2	95.7	2.04	0.339	0.905	3.1	9	17	10	6	8.83	1	2	7.77695	4.74955	227.087	744.255	77.7695	39.1089	2.80598
122136	2	59	1	0	27.3	77.2	0.93	1.942	4.965	6.78	15	16	17	5.7	5.33	2	1	9.0187	4.70753	246.21	696.243	153.318	44.9258	3.92525
122153	1	63	3	0	36.4	128.9	0.93	0.982	1.5	2.87	31	24	19	5.4	7.22	2	1	8.6403	6.06279	314.507	1113.73	164.166	59.4152	4.25499
122166	1	70	4	1	37.4	125.2	1.19	1.445	2.689	4.55	12	14	20	6.4	6.55	2	2	8.92957	5.85025	333.966	1117.98	178.591	57.6062	8.32578
122240	2	63	3	0	33.5	104.4	1.06	1.852	3.646	5.56	24	18	29	5.6	6.27	2	1	9.13411	6.03927	305.993	953.601	264.889	53.8204	4.87388
122283	1	60	4	0	25.6	98.7	1.55	1.287	3.646	5.79	13	20	23	4.8	5.33	2	2	8.6074	4.45724	220.349	849.55	197.97	35.7869	0.975982
122286	2	64	5	1	36.1	109.7	1.16	1.75	3.698	5.66	79	42	28	9.4	9.77	1	1	9.52076	6.61449	343.7	1044.43	266.581	59.0673	10.3519
122295	2	70	3	0	39.4	116.8	2.64	0.203	0.647	3.39	23	35	23	5.5	6.61	2	1	6.97635	5.31531	274.868	814.837	160.456	47.2392	4.01594
122303	2	19	4	0	40	121.3	1.16	1.852	3.362	5.38	23	29	33	6.8	4.88	2	1	8.88406	6.51927	355.362	1077.64	293.174	61.2499	8.51506
122314	2	77	5	0	26.8	95.3	1.16	2.506	1.94	4.24	23	19	21	7.1	8.49	1	1	9.73997	6.31441	261.031	928.219	204.539	44.1362	5.12041
122315	1	80	5	0	24.4	88.5	0.96	4.268	3.362	6.28	57	43	109	6.2	6.44	2	1	9.99534	5.75529	243.886	884.587	1089.49	43.3376	1.75454
122323	2	48	4	0	35.2	109.8	1.29	1.061	2.431	4.22	20	23	21	5.9	5.61	2	1	8.46527	5.68841	297.977	929.486	177.771	51.2013	4.55781
122361	1	31	4	0	48.6	139.5	1.19	0.452	1.862	3.26	22	20	40	5.3	5.22	2	2	7.53903	5.97214	366.397	1051.69	301.561	68.919	4.65392
122379	2	46	1	0	26	86.8	1.58	0.621	2.327	4.19	12	15	24	5.3	5.05	2	1	7.82505	4.24509	203.451	679.214	187.801	34.5838	0.9696
122384	1	43	4	0	30.3	104	1.4	1.208	3.465	5.4	41	31	45	6.9	7.27	2	2	8.85488	5.12755	268.303	920.907	398.47	44.8979	1.39261
122415	1	60	3	0	34.6	120.5	1.68	0.903	3.646	5.74	16	22	15	5.7	5.16	2	2	8.22148	5.88644	284.463	990.688	123.322	46.2796	2.08693
122434	2	74	2	1	35.4	115.1	1.16	1.321	1.164	2.92	48	37	28	8.5	8.27	1	1	9.07297	6.75485	321.183	1044.3	254.043	56.0599	10.4018
122436	1	71	3	0	34.4	120.9	0.88	2.506	2.25	4.27	19	21	20	7.7	11.4	1	1	10.0374	7.13417	345.287	1213.52	200.748	62.9404	3.27307
122456	2	56	2	1	41.8	110.5	1.45	1.863	3.155	5.46	23	16	20	6.6	6.49	2	2	9.17497	7.05522	383.514	1013.83	183.499	62.1905	12.954
122472	1	37	3	1	34.2	123	1.03	2.19	2.224	4.27	74	54	78	5.4	5.05	2	2	9.08557	6.181	310.727	1117.53	708.674	54.9739	10.7082
122473	2	67	3	0	40	122.3	1.27	2.529	5.741	8.17	12	13	60	6.1	6.77	2	1	9.52252	7.32916	380.901	1164.6	571.351	63.1938	3.86642
122493	2	52	4	0	34.1	121.8	0.96	3.681	2.224	4.86	22	16	56	10	2.94	1	1	9.06404	6.84015	309.084	1104	507.586	57.3077	26.1203
122502	2	60	3	0	37.2	133.5	1.89	0.847	4.215	6.49	9	15	11	5.7	5.72	2	1	8.25907	6.7519	307.237	1102.59	90.8498	48.8868	1.7338
122514	1	19	3	0	35	107.3	1.01	1.061	2.638	4.14	37	21	30	5	5.38	2	2	8.42486	5.05021	294.87	903.987	252.746	54.1013	4.27052
122517	2	67	4	0	42.8	120	1.5	1.264	4.422	6.49	8	12	18	6.1	6.44	2	1	8.77894	6.62145	375.739	1053.47	158.021	61.5646	5.65003
122546	1	43	3	0	26.9	104.6	0.91	1.118	1.94	3.36	36	24	27	5.4	5.5	2	2	8.49709	5.15842	228.572	888.796	229.421	43.0792	1.69889
122578	2	22	1	0	32.9	95.7	1.03	1.163	3.077	4.65	36	23	42	5.7	5.38	2	2	8.51629	5.10338	280.186	815.009	357.684	50.7807	7.29289
122585	1	72	5	0	30.1	112.4	1.06	0.632	3.258	4.6	17	23	20	5.1	6.11	2	1	8.03268	5.40319	241.784	902.874	160.654	45.5556	5.7787
122599	2	55	4	0	48.9	138	1.06	0.982	2.56	4.06	22	12	109	7.5	7.27	2	1	8.64796	7.44955	422.885	1193.42	942.627	77.0991	5.25379
122624	1	76	3	0	28	116	0.88	2.235	1.758	3.67	31	30	24	6.7	8.72	1	1	9.65137	6.0321	270.238	1119.56	231.633	49.5335	5.36377
122629	1	73	3	0	28.2	110	1.09	1.806	4.008	5.92	18	14	50	6	7.22	2	2	9.24956	5.75807	260.838	1017.45	462.478	45.5726	3.85708
122652	2	73	2	0	24.1	87.5	1.4	0.847	2.534	4.32	13	22	9	5.9	5.88	2	2	8.28778	4.82168	199.735	725.181	74.59	34.1925	2.46176
122657	1	72	1	0	29.3	107.2	0.78	3.952	1.758	4.34	20	16	68	7.3	9.05	1	1	10.2585	6.48035	300.575	1099.72	697.58	56.1345	3.37062
122660	2	65	4	0	25.9	97.8	1.55	0.847	1.112	3.05	19	25	36	6.1	5.88	2	1	8.28778	4.76511	214.654	810.545	298.36	35.8007	5.3704
122672	1	47	3	0	31.1	103.2	1.97	0.926	3.957	6.34	19	16	22	5.3	6.38	2	2	8.4585	4.87663	263.059	872.918	186.087	41.2418	2.52932
122676	1	43	4	0	39.8	123.1	0.91	1.264	2.353	3.83	34	21	37	7.9	11.3	1	2	9.34347	6.55748	371.87	1150.18	345.708	70.0079	8.21133
122687	2	19	3	0	28.6	93.6	1.11	1.49	2.198	3.98	22	22	7	5.2	5.38	2	2	8.76437	5.15616	250.661	820.345	61.3506	44.0033	4.22748
122713	2	54	2	0	36.3	113.5	1.4	0.361	2.25	3.8	9	10	17	6	7.38	2	2	7.66294	5.34569	278.165	869.743	130.27	51.8439	5.58912
122721	2	64	3	0	24	86.8	1.86	1.118	3.827	6.21	14	17	17	5.5	6.55	2	1	8.67266	4.78567	208.144	752.787	147.435	32.628	1.58656
122730	1	66	3	0	24.2	94	0.91	2.032	3.75	5.59	14	14	13	5.3	5.66	2	1	9.12478	5.06633	220.82	857.73	118.622	40.5039	2.264
122742	1	57	1	1	38.8	122.1	0.98	4.143	3.388	6.26	29	28	51	6.4	5.77	1	2	9.85661	7.51712	382.436	1203.49	502.687	67.7783	7.73949
122774	2	66	3	0	21.7	86.9	1.66	0.587	2.405	4.32	10	14	12	5.5	5.38	2	2	7.83281	4.38294	169.972	680.671	93.9937	28.7254	1.04731
122787	1	42	3	1	29.3	105.3	0.85	1.445	2.431	3.96	12	12	17	5.5	7.16	2	1	9.0187	5.48308	264.248	949.669	153.318	49.9087	7.16636
122789	1	74	1	0	30.1	102.3	1.32	1.118	2.715	4.55	24	22	19	5.7	6.27	2	1	8.62936	5.33726	259.744	882.784	163.958	44.2779	5.16369
122816	2	37	4	0	35.9	105.1	1.78	1.31	2.586	4.97	19	16	18	5.4	5	2	2	8.56025	5.8535	307.313	899.683	154.085	48.2472	5.18222
122820	1	67	4	0	27.6	102.1	1.14	1.163	2.741	4.42	18	13	26	6.5	8.16	2	1	8.93201	5.11761	246.524	911.959	232.232	43.6439	3.48885
122840	2	39	4	0	31.3	103	1.27	0.835	3.207	4.86	8	14	17	5.4	5.83	2	2	8.26488	5.49214	258.691	851.282	140.503	45.4319	2.49783
122848	1	73	5	1	31.2	113	1.14	1.626	1.319	3.21	39	35	96	9.6	9.49	1	1	9.41833	6.33118	293.852	1064.27	904.16	51.0042	8.67175
122881	2	56	5	0	30.3	111.5	0.98	1.298	3.233	4.81	29	21	20	9.3	10.8	1	1	9.31964	6.93222	282.385	1039.14	186.393	51.8156	24.8688
122893	2	45	4	0	59.4	157.3	1.32	1.039	2.379	4.16	14	11	18	5.8	5.33	2	1	8.39299	8.20011	498.544	1320.22	151.074	85.3418	4.0508
122925	2	57	2	0	33	106.6	1.27	0.903	2.974	4.65	22	15	87	7	8.27	1	1	8.69283	5.72363	286.863	926.655	756.276	50.3239	8.85809
122960	2	62	5	0	38.9	121.3	1.03	1.31	2.483	4.11	29	20	16	5.6	5.33	2	1	8.62479	6.68063	335.504	1046.19	137.997	60.4251	5.04573
122962	2	63	1	0	39.5	117.8	1.22	1.852	2.327	4.4	42	36	28	6.1	7.83	2	2	9.35548	7.09186	369.541	1102.08	261.953	62.5853	12.3818
122974	1	71	1	1	34	116.8	1.32	0.632	1.06	2.66	25	18	22	8	8.99	1	2	8.4198	5.71431	286.273	983.433	185.236	51.3669	11.2834
122988	2	54	5	0	30.8	102.1	0.75	3.669	2.095	4.53	12	17	17	5.7	5.44	2	1	9.67565	6.34479	298.01	987.883	164.486	57.2201	2.66681
123037	1	67	3	0	24.3	89.4	1.6	1.423	4.06	6.31	19	20	19	5.4	5.61	2	2	8.75826	4.67735	212.826	782.988	166.407	34.1085	1.74533
123070	1	53	3	0	31	102.6	1.34	1.31	4.474	6.41	30	24	36	5.2	6.16	2	2	8.76997	5.41721	271.869	899.799	315.719	45.6855	1.10332
123073	1	52	2	1	35.1	104.6	1.09	1.31	1.448	3.13	9	11	13	5	4.61	2	1	8.47928	6.00496	297.623	886.933	110.231	52.9825	1.05313
123077	1	50	5	0	27.5	100.7	1.86	0.756	4.474	6.67	22	20	33	5.4	5.55	2	2	8.11672	4.82214	223.21	817.353	267.852	35.9274	3.73947
123085	1	60	3	1	41.4	144.3	0.85	1.185	3.155	4.55	21	19	35	6.7	8.1	1	1	8.94442	7.44337	370.299	1290.68	313.055	70.8521	11.0124
123105	1	31	3	0	32.4	114.8	1.14	2.597	3.595	5.92	49	32	28	5.3	5.66	2	2	9.3699	5.9298	303.585	1075.67	262.357	51.997	8.91261
123109	2	24	2	0	47.7	129.3	1.47	0.542	2.198	3.93	16	15	16	5.2	4.88	2	2	7.65539	6.23326	365.162	989.842	122.486	63.8467	2.42699
123153	1	42	1	0	25.5	91.4	1.11	1.298	3.672	5.38	24	18	29	5.8	6.16	2	2	8.76132	5.0459	223.414	800.784	254.078	39.4587	3.75349
123155	1	80	3	0	28.1	107.2	1.37	1.377	1.267	3.26	12	11	18	6.8	7.38	1	2	9.00122	5.52652	252.934	964.931	162.022	42.1894	4.24432
123156	1	80	3	0	28.3	112.9	1.09	1.874	2.043	3.98	17	19	68	8.2	10	1	2	9.61734	6.08631	272.171	1085.8	653.979	47.4669	4.77778
123162	1	69	3	0	30	113.1	0.96	1.502	4.034	5.69	16	14	25	5.9	6.83	2	1	9.00939	5.9036	270.282	1018.96	225.235	49.3299	4.62315
123163	2	67	1	1	37.4	125.1	1.32	1.332	2.302	4.24	54	87	140	9.5	7.38	1	2	8.96789	7.30868	335.399	1121.88	1255.5	56.6032	20.3393
123172	1	55	3	0	35.9	129.2	0.88	2.145	1.422	3.28	27	21	24	7.7	9.71	1	1	9.71866	6.90677	348.9	1255.65	233.248	64.0511	6.40428
123185	1	53	5	0	30.8	108.2	1.68	0.316	2.172	4.01	19	16	25	5.2	5.88	2	1	7.3025	4.3012	224.917	790.13	182.562	40.438	3.50448
123198	1	48	3	0	27.1	104.8	1.34	1.614	3.336	5.43	40	24	24	5.6	6.61	2	1	9.04882	5.1764	245.223	948.316	217.172	40.7593	3.38432
123223	2	52	3	0	43.3	135.7	1.03	0.948	2.974	4.45	33	21	14	6.7	7.55	1	2	8.65032	7.07991	374.559	1173.85	121.105	68.9598	4.27162
123227	1	26	3	0	31.7	103	1.01	0.79	2.457	3.83	20	16	33	5.3	5.66	2	1	8.18032	4.57671	259.316	842.573	269.951	48.5692	2.22878
123231	1	67	4	1	32.2	117.7	2.28	0.621	2.095	4.65	16	16	278	6.2	5.16	1	1	7.84679	4.96274	252.666	923.567	2181.41	39.4454	1.78192
123247	2	67	3	0	25.7	93.7	1.84	1.197	2.483	4.86	17	18	13	5.4	5.66	2	1	8.59526	5.08124	220.898	805.376	111.738	34.5862	3.63246
123277	1	54	3	0	35.7	118.5	1.45	0.565	2.379	4.09	40	27	21	5.9	6.61	2	2	7.998	5.4784	285.529	947.763	167.958	50.2236	4.27153
123281	2	80	3	0	26.1	96.6	1.47	2.292	4.344	6.88	14	18	20	2.8	5.61	2	2	9.23518	5.60376	241.038	892.118	184.704	38.7582	1.85504
123287	1	27	3	0	37.6	116.9	0.98	0.971	3.155	4.58	25	19	25	5.3	5.27	2	2	8.31508	5.44251	312.647	972.033	207.877	58.0954	4.89524
123298	1	68	1	0	37.2	122.7	0.93	1.095	1.009	2.43	19	17	14	8	9.21	1	1	8.99355	6.59205	334.56	1103.51	125.91	62.9231	10.5526
123325	1	32	3	0	35.2	111.8	1.5	0.361	1.965	3.62	26	19	25	4.9	5.11	2	2	7.29438	4.61784	256.762	815.511	182.359	46.5983	2.31653
123342	2	35	3	0	53.1	144.6	0.85	0.96	2.586	3.88	20	18	23	5.7	7.72	2	2	8.68398	7.50121	461.119	1255.7	199.731	89.5158	33.3607
123346	1	70	3	1	27.8	104.2	0.91	2.382	2.534	4.53	21	21	24	5.7	6	2	1	9.34084	5.68858	259.675	973.316	224.18	47.3592	3.94133
123367	1	80	3	0	35.6	119	1.73	1.039	2.302	4.5	13	16	17	6.2	6.38	2	2	8.57357	5.96292	305.219	1020.26	145.751	48.8916	2.61155
123375	2	76	1	0	23.9	88.8	1.47	1.411	3.569	5.69	12	17	18	6.2	6.49	2	2	8.89734	5.24973	212.646	790.084	160.152	34.7785	2.7806
123380	2	48	5	0	32.3	107.2	1.37	0.655	2.87	4.55	15	16	10	5.4	4.94	2	2	7.85593	4.80957	253.747	842.156	78.5593	44.4506	1.65325
123388	2	63	4	1	38.9	128.4	1.66	0.802	3.051	5.07	14	14	12	6.3	5.61	2	1	8.18465	6.29287	318.383	1050.91	98.2158	52.468	3.96689
123411	2	39	4	0	45.4	137.5	1.24	0.937	1.888	3.57	11	9	15	6.5	6.05	2	1	8.41704	7.21986	382.134	1157.34	126.256	66.9309	5.6628
123415	1	20	3	0	34.9	124.3	0.88	1.795	2.715	4.42	53	27	40	5.3	6	2	1	9.05789	6.07607	316.12	1125.9	362.316	58.6581	30.344
123454	1	53	4	0	30	112.2	1.06	1.784	3.982	5.87	53	32	67	10.2	16.2	1	1	10.0462	6.4227	301.386	1127.18	673.096	53.3935	2.2248
123461	1	80	3	1	34.4	120.2	0.96	0.576	1.396	2.61	36	28	17	6	6.72	2	2	8.03447	5.58233	276.386	965.743	136.586	54.1131	5.02357
123475	2	26	4	1	44.2	123.3	0.85	0.655	1.603	2.77	13	14	24	5.8	5.22	2	2	7.91059	5.6807	349.648	975.376	189.854	69.5939	11.1592
123488	1	66	1	1	35.9	120.8	1.11	1.344	1.5	3.23	14	19	18	5.9	6	1	1	8.76811	6.51006	314.775	1059.19	157.826	55.4949	4.97867
123506	2	70	4	0	33.6	110.8	1.34	1.039	3.465	5.28	12	13	24	5.7	5.66	2	1	8.45361	5.71134	284.041	936.66	202.887	48.3888	4.33179
123507	2	28	5	0	42.7	108.4	0.91	1.423	2.715	4.27	8	16	16	5.6	5.05	2	1	8.65399	6.07573	369.526	938.093	138.464	68.8189	9.26731
123508	1	59	3	0	26.6	96.5	1.68	1.039	2.172	4.32	24	25	34	5.7	5.72	2	2	8.46337	4.62466	225.126	816.715	287.755	36.303	2.21682
123523	1	50	3	1	37.2	127.1	1.01	1.4	3.982	5.64	41	30	65	14.1	20.7	1	1	10.0487	7.16316	373.812	1277.19	653.166	68.7276	16.1828
123527	1	40	5	0	27.4	93.3	1.11	1.863	3.724	5.69	28	20	22	5.2	5.94	2	2	9.08563	5.02185	248.946	847.689	199.884	43.2544	4.00488
123536	1	65	3	0	37.1	117	0.78	2.258	2.457	4.27	40	34	18	6	8.77	2	1	9.66777	6.5421	358.674	1131.13	174.02	68.1321	8.45428
123552	1	59	3	0	36.2	113.9	1.16	1.061	3.982	5.64	36	22	24	5.7	5.88	2	2	8.51359	5.57618	308.192	969.698	204.326	54.4292	3.15429
123562	2	43	3	0	35.1	128	1.01	1.84	2.327	4.19	13	18	44	5.9	6.83	1	2	9.21279	6.78112	323.369	1179.24	405.363	57.6164	8.87596
123569	1	72	1	0	30.8	119.5	1.24	1.648	1.862	3.85	33	22	22	8.2	9.44	1	2	9.42626	6.56432	290.329	1126.44	207.378	49.2186	13.0188
123593	2	77	3	0	28.8	95.2	1.32	1.242	3.698	5.59	10	15	20	5.5	5.38	2	2	8.58204	5.44674	247.163	817.011	171.641	41.8763	3.66796
123622	1	24	3	1	49.5	152.8	0.98	2.834	3.362	5.64	55	31	31	6.3	7.6	2	2	9.75229	8.04616	482.738	1490.15	302.321	85.2319	17.8043
123624	1	72	1	0	31.5	107.4	1.09	2.416	2.198	4.4	18	19	29	6.8	6.88	1	2	9.49311	6.2017	299.033	1019.56	275.3	51.7088	6.3082
123641	1	43	1	0	35.5	117.7	1.16	2.021	4.034	6.13	28	28	21	5.5	5.72	2	2	9.12897	6.26154	324.078	1074.48	191.708	55.5185	4.95988
123644	2	60	1	0	27.4	103.9	1.03	2.326	3.62	5.72	58	42	33	10.9	12.8	1	1	10.0771	6.29594	276.114	1047.02	332.546	48.3121	10.917
123654	2	53	3	1	49.7	139.1	1.53	1.389	1.603	3.78	19	13	20	6	5.44	2	1	8.704	7.276	432.589	1210.73	174.08	70.2704	4.29397
123672	1	47	1	0	27.6	96.7	1.24	0.847	2.457	4.09	24	22	28	5.3	5.72	2	2	8.25907	4.65686	227.95	798.652	231.254	40.199	2.19648
123703	1	34	4	0	44.2	129.2	1.11	1.219	3.646	5.33	79	45	41	6.1	5.38	2	2	8.5637	6.02302	378.515	1106.43	351.111	67.1065	5.37044
123711	2	64	3	0	41.4	127.3	1.03	2.19	3.569	5.61	23	25	18	6.7	9.05	1	1	9.66846	7.71175	400.274	1230.8	174.032	70.1862	4.56522
123723	1	25	5	0	24.1	86.3	0.85	4.245	1.526	4.32	25	18	16	4.8	5.61	2	2	9.85156	5.06669	237.423	850.19	157.625	43.8339	2.96457
123754	1	69	3	0	34.5	108.2	1.42	1.287	2.172	4.19	30	20	84	5.2	6.61	2	1	8.82217	5.86339	304.365	954.559	741.063	50.4813	6.72457
123760	1	47	3	1	30.2	108.2	0.93	3.364	3.776	6.26	44	26	55	5.3	5.94	2	2	9.67678	5.87228	292.239	1047.03	532.223	52.5733	4.40616
123791	2	60	3	0	24.7	83.2	2.46	1.084	4.112	7.06	14	17	16	5.6	5.88	2	2	8.53464	4.1696	210.806	710.082	136.554	31.0798	1.86331
123795	2	71	3	0	30.5	100	1.55	0.576	1.681	3.49	21	23	14	5.6	6.38	2	1	7.98361	5.11442	243.5	798.361	111.771	42.0018	2.50947
123800	2	45	1	1	35.7	110.1	1.29	1.84	2.405	4.55	141	132	52	5.3	6.38	2	2	9.14554	6.57261	326.496	1006.92	475.568	54.5153	4.76373
123804	2	64	1	1	29.2	97.1	1.14	1.581	2.948	4.81	43	30	45	10.8	18	1	1	10.0323	6.16934	292.944	974.138	451.454	51.4835	9.56
123847	2	29	4	0	44.2	118.8	0.8	1.761	1.629	3.23	11	12	19	5.7	4.77	2	2	8.81106	6.32098	389.449	1046.75	167.41	74.5638	3.4238
123853	1	67	4	0	25.9	88	1.66	0.768	1.991	4.01	17	17	13	5.4	6.22	2	1	8.24486	4.22813	213.542	725.548	107.183	35.3527	1.98764
123862	1	73	3	0	29.7	116.9	1.19	2.089	1.888	4.03	18	18	25	6.9	7.94	1	1	9.49005	6.07883	281.855	1109.39	237.251	47.7452	2.66784
123866	1	41	3	0	22.6	90.4	0.83	2.247	2.353	4.22	28	20	24	5.2	6.27	2	1	9.32755	4.90524	210.803	843.21	223.861	39.4656	4.34441
123886	1	63	2	0	33.1	114	0.96	4.211	1.681	4.58	54	29	39	6.4	6.88	2	2	10.0487	6.73459	332.612	1145.55	391.9	58.9537	4.87716
123891	2	70	2	0	25.5	93.3	1.63	1.106	3.077	5.22	14	19	12	5.4	6.77	2	1	8.69584	5.4269	221.744	811.322	104.35	35.9119	4.03492
123903	2	75	4	1	48.1	130.3	1.11	1.242	3.051	4.73	14	17	22	6.4	7.88	1	1	8.96316	7.51061	431.128	1167.9	197.19	76.4284	5.84871
123934	1	67	5	1	28.7	104.7	1.14	0.621	2.069	3.49	35	21	26	8.2	8.83	1	1	8.38309	4.76498	240.595	877.71	217.96	44.9104	2.09565
123940	1	41	1	0	40.1	122.7	0.93	2.721	3.181	5.35	71	43	70	5.6	6.55	2	1	9.56233	7.1412	383.45	1173.3	669.363	69.0152	9.60376
123950	2	54	4	0	43.4	118.6	1.47	1.298	3.569	5.64	18	20	17	6.3	5.33	2	1	8.61613	6.63985	373.94	1021.87	146.474	61.4747	3.74048
123970	1	48	1	0	31.2	105.4	0.98	1.694	3.233	4.99	22	22	25	5.7	6.11	2	2	9.01797	5.50373	281.361	950.494	225.449	50.7208	9.61578
124008	2	39	2	0	30.6	102.9	1.24	2.348	3.491	5.82	12	16	25	5.5	5.27	2	2	9.19827	5.96409	281.467	946.502	229.957	47.3201	1.91828
124009	1	37	3	0	33.5	124.1	1.03	1.344	2.664	4.32	27	24	34	5.3	5.22	2	2	8.62927	5.65712	289.081	1070.89	293.395	52.0075	4.21312
124060	2	33	5	0	22.2	82.1	1.11	0.553	2.302	3.67	10	13	11	5	5.27	2	2	7.75255	4.07741	172.107	636.484	85.2781	32.3241	2.724
124066	1	36	3	0	30.8	118	1.29	1.073	3.439	5.22	24	16	28	5.8	6	2	2	8.54286	5.2258	263.12	1008.06	239.2	45.1903	2.744
124069	2	23	1	0	30.7	102.8	1.11	2.055	2.974	5.02	87	29	66	6.4	6.66	1	2	9.29835	6.13131	285.459	955.871	613.691	49.3411	4.47848
124078	1	57	4	1	36.8	119.7	1.11	1.919	3.129	5.12	37	25	68	6	5.66	2	1	9.06762	6.33622	333.689	1085.39	616.598	57.9636	6.70899
124115	1	60	3	1	30.4	111.1	1.29	1.039	2.819	4.58	17	28	21	6.5	7.05	2	2	8.67283	5.1582	263.654	963.551	182.129	45.4322	4.277
124122	2	57	3	0	33.7	113.8	1.37	1.569	2.198	4.29	23	16	25	5.7	4.72	2	2	8.68398	5.97844	292.65	988.237	217.099	48.6648	7.34222
124130	1	80	1	1	35.2	122	0.85	3.466	1.655	4.09	11	14	27	5.7	9.16	1	2	10.1396	7.37209	356.916	1237.04	273.77	65.0015	7.93052
124148	2	60	1	0	35.9	113.2	1.16	0.892	1.577	3.15	53	36	38	5.2	5.77	2	2	8.32069	6.11625	298.713	941.902	316.186	53.3736	14.7712
124158	1	54	4	0	34.6	116.5	0.85	2.01	2.405	4.19	36	31	21	8.6	8.55	1	1	9.52559	6.03771	329.585	1109.73	200.037	61.2162	9.8306
124161	2	65	5	0	35.4	113.3	1.86	0.677	3.103	5.28	16	15	26	6.7	6.49	2	2	8.16337	6.20745	288.983	924.91	212.248	47.0457	5.45448
124189	1	44	5	0	29.7	100	0.93	2.563	3.491	5.59	28	17	20	5.4	5.72	2	1	9.36653	5.58529	278.186	936.653	187.331	50.3139	11.2875
124205	2	60	2	0	32.3	109	1.03	2.473	3.62	5.79	5	17	21	5.1	5.72	2	1	9.33065	6.36048	301.38	1017.04	195.944	52.9924	3.60996
124218	2	54	4	0	39.8	119.3	1.09	1.061	3.362	4.94	13	14	20	5.5	5.44	2	1	8.43512	6.01141	335.718	1006.31	168.702	60.3749	4.161
124224	1	50	2	1	42.4	137.3	1.45	0.734	1.991	3.78	58	35	137	8.8	13.1	1	1	8.94507	7.17802	379.271	1228.16	1225.47	66.2119	8.14529
124228	2	68	3	0	42.4	127	1.47	1.524	1.655	3.83	17	15	32	7.9	3.94	1	1	8.47481	6.72268	359.332	1076.3	271.194	58.9798	3.01191
124257	2	59	4	0	47.6	121.7	0.98	0.881	2.172	3.57	25	24	44	6.2	6.27	2	2	8.39095	6.12217	399.409	1021.18	369.202	74.8107	10.9739
124265	2	35	5	0	33.3	89.9	1.76	0.756	4.267	6.36	28	24	23	5.2	5.55	2	2	8.11672	4.72293	270.287	729.693	186.684	44.0941	2.5826
124282	2	80	3	0	31	102	1.68	1.468	3.31	5.66	23	24	22	6.5	6.77	2	1	8.97841	5.99344	278.331	915.798	197.525	43.9949	2.0641
124287	1	56	3	0	32	105.6	1.84	0.689	2.302	4.45	25	35	27	5.2	5.83	2	2	8.07169	5.08271	258.294	852.37	217.936	42.0552	1.72568
124344	2	53	4	1	57.3	151.7	1.58	0.452	2.379	4.16	19	16	22	6.9	6.55	1	1	7.76642	7.17519	445.016	1178.17	170.861	78.3408	6.4976
124347	1	26	4	0	37	121.2	1.06	0.711	2.508	3.9	23	18	15	4.1	4.88	2	1	7.92732	5.29362	293.311	960.792	118.91	54.5645	2.93234
124360	2	59	3	0	35.3	113.2	1.01	2.856	3.879	6.21	8	11	16	5.9	6.05	2	2	9.53159	7.09386	336.465	1078.98	152.505	59.3047	1.96289
124365	1	36	4	0	38.2	124	0.83	3.85	2.896	5.48	75	72	54	5.6	5.44	2	2	9.7237	6.57795	371.445	1205.74	525.08	69.2855	3.69195
124370	1	54	3	0	26.2	91.2	1.84	0.711	3.595	5.77	19	14	19	5.4	6.66	2	2	8.23748	4.48245	215.822	751.258	156.512	35.1187	4.8544
124398	1	33	4	0	27	87.6	1.63	0.565	3.103	4.99	26	24	33	5.5	5.16	2	2	7.75148	3.7682	209.29	679.029	255.799	35.6067	1.16043
124409	1	80	4	0	26.8	98.1	1.73	0.689	2.534	4.58	13	16	41	5.7	5.55	2	1	8.0229	4.5573	215.014	787.046	328.939	35.4673	1.29993
124412	1	52	4	0	41.5	128.4	1.16	1.626	2.612	4.53	14	14	23	5.5	6.55	2	2	9.04735	6.59296	375.465	1161.68	208.089	64.7594	8.6722
124423	1	52	5	0	28.9	100.4	1.09	1.231	3.051	4.71	25	19	89	6.4	6.05	2	1	8.68955	5.07227	251.128	872.431	773.37	44.7685	6.14411
124457	1	76	1	0	34.5	118.5	0.93	1.423	2.405	3.98	17	17	22	8.8	9.33	1	1	9.2671	6.90661	319.715	1098.15	203.876	59.0696	6.30708
124467	2	50	1	0	35.1	107.5	0.96	2.585	2.431	4.58	30	25	29	6.9	8.55	2	2	9.77753	6.80754	343.191	1051.08	283.548	61.1032	6.6386
124490	1	35	3	0	41.8	128.7	0.91	2.981	1.991	4.27	26	21	20	4.9	5.16	2	2	9.4154	6.53593	393.564	1211.76	188.308	71.826	7.06117
124492	1	67	3	0	28.1	110.7	1.06	1.14	2.198	3.78	16	18	18	7.7	8.16	1	1	8.91241	5.62167	250.439	986.603	160.423	45.2413	72.2867
124504	2	66	3	0	30.3	107.8	1.58	1.129	3.698	5.79	14	17	13	5.6	5.44	2	2	8.49699	5.52792	257.459	915.976	110.461	41.9419	2.75143
124544	2	79	3	0	29.3	101.3	1.58	2.202	2.017	4.6	9	13	18	6.5	7.05	2	1	9.42404	6.0613	276.124	954.655	169.633	43.5274	4.53707
124554	1	22	3	0	20.5	75.2	1.19	0.677	1.991	3.49	16	17	10	5.2	5.44	2	2	7.98616	3.47144	163.716	600.56	79.8616	29.691	0.947769
124558	2	21	4	0	39.1	103.7	1.19	0.756	2.767	4.29	7	12	9	5.3	5.27	2	2	8.06542	5.44167	315.358	836.384	72.5888	56.6699	2.83175
124662	2	63	1	0	34.6	114.1	1.29	2.45	3.724	6.13	17	18	25	8.9	11	1	1	9.97502	7.40501	345.136	1138.15	249.375	56.7674	2.75733
124665	1	65	4	0	33.7	116.4	0.98	1.502	1.914	3.59	23	15	37	6.4	7.11	2	2	9.04923	6.05711	304.959	1053.33	334.822	55.2489	8.10224
124671	2	67	3	1	40.6	120.8	1.73	0.869	2.922	5.04	21	20	19	5.5	5.94	2	2	8.32349	6.25686	337.934	1005.48	158.146	54.7809	2.23608
124684	2	51	3	0	28	95.5	1.71	0.813	2.896	4.97	15	18	19	5.3	5.72	2	1	8.21825	4.75086	230.111	784.843	156.147	37.6101	2.98203
124704	2	65	2	1	43.6	122.2	2.04	1.219	1.733	4.34	19	23	58	6.6	7.05	1	1	8.83317	6.73371	385.126	1079.41	512.324	58.789	4.99767
124730	1	74	3	0	31.1	114.7	1.11	1.174	2.483	4.14	14	20	20	7.4	8.99	1	1	9.03884	5.78546	281.108	1036.75	180.777	50.1007	4.80266
124741	1	58	5	0	48.1	164.1	1.29	1.547	2.043	4.03	22	15	53	7.1	6.94	1	1	9.05515	7.81256	435.553	1485.95	479.923	73.2614	7.80981
124752	2	35	5	0	35.2	113.7	1.06	0.598	3.362	4.71	19	15	55	7.9	12.3	1	1	8.67982	6.2304	305.53	986.896	477.39	58.8496	11.4691
124778	2	54	5	1	27.8	93.2	1.34	1.344	2.56	4.53	85	83	61	6.6	7.72	1	1	9.02045	5.5346	250.769	840.706	550.247	42.1015	8.95863
124784	2	80	4	0	34.2	111.6	1.66	1.411	2.327	4.63	21	23	20	5.8	4.77	2	1	8.58951	6.11346	293.761	958.59	171.79	46.8216	6.16072
124789	1	28	4	0	22.1	75.8	1.97	1.095	4.319	6.78	45	41	54	5.5	5.16	2	2	8.41416	3.75173	185.953	637.794	454.365	28.8091	1.71312
124810	2	56	4	0	41.7	120	0.96	1.987	3.595	5.46	24	21	33	5.6	7.22	2	1	9.34487	6.69883	389.681	1121.38	308.381	70.1865	6.45628
